# Supplementary material for: Microbial and Chemical Water Quality Assessments Across the Rural and Urban Areas of Nepal: A Scoping Review
Source: Int J Environ Res Public Health. 2025 Oct 5;22(10):1526. doi: 10.3390/ijerph22101526 (PMC12563189; doi:10.3390/ijerph22101526)
Supplement: Supplementary file 1 [file ijerph-22-01526-s001.zip]

Archive with 4 entries (4 files):
- Supplementary S1_Search strategies_Nepal_s drinking water.pdf
- Supplementary S2_Excluded studies_Nepal_s drinking water.pdf
- Supplementary S3_Included studies_Nepal_s drinking water.pdf
- Supplementary S4_Characteristics of included studies.xlsx
