# Supplementary material for: Microbial and Chemical Water Quality Assessments Across the Rural and Urban Areas of Nepal: A Scoping Review
Source: Int J Environ Res Public Health. 2025 Oct 5;22(10):1526. doi: 10.3390/ijerph22101526 (PMC12563189; doi:10.3390/ijerph22101526)
Supplement: Supplementary file 1 [file ijerph-22-01526-s001.zip › Supplementary S4_Characteristics of included studies.xlsx]

## Sheet: Supplementary data chart_A4
Authors	Year	Title	Study objectives	Methods	Location in Nepal	Water type	Water source	Type of contamination	Assessment of water quality	Setting	Population	Health outcomes	Study key findings	Study recommendations
Ahmad et al.	2004	Arsenicosis in two villages in Terai, lowland Nepal.	Although arsenic contamination of groundwater has been detected recently in the Terai region of Nepal, scarce data have been available regarding the possible health effects of the contamination	Quantitative	Nawalparasi district	Drinking	Tube wells	Chemical-metal (arsenic)	Arsenic quantity in tubewell water ranged between 0.004- 1.07 mg/L. 19.5% of the tube wells in KB were below permissible limit of 0.05mg/L while all in G were considered unsafe.	Rural	Four hundred and ninety-five (79.7%) villagers in G and 525 (75.0%) in KB were available and examined	Aresenicosis, melanosis, keratosis	See Tables 1 and 2 The prevalence rate of arsenicosis in the study area was 8.9%.	Therefore, in addition to the screening of water sources tor arsenic contamination, early preventive measures including case management and follow-up, and supply of arsenic-safe water throughout the Terai region should be immediately instituted. At the same time, a massive health campaign should be carried out to change the behavior of the villagers towards new safe water option(s). Awareness bui…
Aryal	2022	An analysis of drinking water quality parameters to achieve sustainable development goals in rural and urban areas of Besisahar, Lamjung, Nepal	Drinking water naturally contains dissolved inorganic constituents that result from chemical interactions with geological materials. Samples of water from Besishahar were characterized for their quality as drinking water.	Quantitative	Besishahar regions	Drinking	A total of 20 water samples were collected from five springs, seven rivers, one borehole, and seven reservoir tanks.	Microbial and chemical	The physical and chemical parameters characterized for the estimation of pH, EC, TD, RC, DO, BOD, zinc, copper, arsenic, cadmium, chromium, lead, chloride, nitrate, nitrite, and sulfate were within the recommendations of NDWQS and WHO. The COD, iron, manganese, and selenium concentrations were slightly higher in some water resources. The microbiological analysis found that most drinking water sam…	Not specified	20 water samples	Not specified	Compared to borehole and river water, spring water is found to be of higher quality. The spring water resources are therefore better for drinking than deep borehole groundwater and river sources.	Furthermore, there must be further measures taken by the government and stakeholders in order to improve the water quality in the villages and towns and to ensure that the public has access to clean, safe water that is free of health hazards. Drinking water containing bacteria and chemicals should be improved by implementing appropriate treatment methods and by implementing proper testing and mon…
Aryal et al.	2012	Drinking water quality assessment	Assess the quality of drinking water from different natural sources, reservoirs and collection taps at Arthunge VDC of Myagdi district.	Quantitative	Arthunge VDC of Myagdi district	Drinking	Natural sources, reservoirs and collection taps	Microbial and chemical	Within WHO standards except arsenic and total coliform	Urban & Rural	84 water samples	Not specified	The results obtained from physico-chemical analysis of water samples were within national standard and WHO standards except arsenic. The study also found the coliform contamination to be the key problem with drinking water.	The conservation of water natural sources is essential to provide safe drinking water preventing contamination from solid, organic and hazardous wastes. The monitoring of drinking water quality remains a major challenge in urban as well as rural areas. Strategies like protection of natural sources, treatment and distribution management should be applied in order to maintain and improve drinking w…
Atreya et al.	2006	Bacterial contamination of drinking water and the economic burden of illnesses for the Nepalese households	Determine the working days lost and medical expenditure due to water-borne diseases in the Terai region of Nepal.	Qualitative	Terai region of Nepal- Niglihawa village of Kapilbastu district	Drinking	Tube wells	Microbial- bacteria	Looked at TC	Rural	100 households	Water-borne diseases	The study found 61% of the household water sources were contaminated with TC at the time of sampling. Number of days lost due to water-borne diseases was 8 days for TC-negative households and 10 days for TC-positive households per year. The average annual household medical expenditure was NR 459 for TC-negative households, and NR 789 for TC-positive households (p 1⁄4 0.02 at / 1⁄4 0.05).	Having information about the burden of disease and its economic loss is only a beginning.It is critical to use the information wisely to determine the practical application of research data to transform them into effective policy. Economic health benefits should be incorporated within the cost analysis of water and sanitation projects such as installation of shallow/deep tube wells, improved toil…
Baker et al.	2011	Combined high-resolution genotyping and geospatial analysis reveals modes of endemic urban typhoid fever transmission	Improve our understanding of typhoid transmission we have taken a novel approach, performing a longitudinal spatial case –control study for typhoid in Nepal, combining single-nucleotide polymorphism geno- typing and case localization via global positioning.	Quantitative	Lalitpur Sub-Metropolitan City in Kathmandu	Drinking	Municipal water	Microbial- bacteria (S. Typhi and S. Paratyphi A,)	majority of water samples had exceptionally high levels of faecal contamination, and S. Typhi and S. Paratyphi	Urban	40 water samples from Lalitpur Sub-Metropolitan City in Kathmandu	Typhoid fever	Our year-long water sampling supports this hypothesis, as we found that the majority of water samples had exceptionally high levels of faecal contamination, and S. Typhi and S. Paratyphi A nucleic acid could be detected in the majority of samples. Our inability to directly culture S. Typhi and S. Paratyphi A,despite molecular evidence of their presence, warrants additional investigation.	We advocate that, in settings such as Kathmandu, improvements in infrastructure are fundamental to the control and elimination of typhoid. Poor water quality, sanitary conditions and the presence of carriers are likely to facilitate the continued persistence of the organisms in the community long after the limited window of immunity induced by the current polysaccharide vaccine [49,50]. Without i…
Bänziger et al.	2021	Assessing microbial water quality, users' perceptions and system functionality following a combined water safety intervention in rural Nepal	Our research, in the form of a cluster-based controlled pre-post intervention analysis, investigated the impact of a combined water safety intervention on outcomes of microbial water quality, users’ perceptions and piped system functionality in rural Nepal.	Mixed-methods	Karnali and Sudurpaschim provinces across five districts (Achham, Kalikot, Jajarkot, Dailekh, and Surkhet)	Drinking	Piped water	Microbial	The percentage of households that met the WHO drinking water quality guideline of <1 E. coli CFU/100 mL was about the same at baseline in the control and treatment systems at around 10% (see green category in Figure 4 and Supplementary Table S5 in the Supplemental Material).	Rural	The 33 water systems within this study served 29–250 households	Not specified	The main result to emerge from this study is that chlorination is the only identified intervention that led to a significant reduction in E. coli concentration at the point of consumption. Secondly, the effectiveness of other interventions was presumably reduced due to higher contamination at endline in general, brought about by the monsoon.	For future applications we would recommend the more broadly applied use of chlorination methods at system level as a key component of the package of risk-based water safety interventions.
Bhandari et al.	2021	Water quality status of groundwater and municipal water supply (tap water) from Bagmati river basin in Kathmandu valley, Nepal	Assess the status of water quality (WQ) in drinking water sources of groundwater and municipal supply (tap water) from the Bagmati river basin in Kathmandu valley.	Quantitative	The study area covers the Bagmati river corridor from Gothatar in the East to the Gaurighat in the West in the Kathmandu district of Kathmandu valley	Drinking	Deep tube-well, tube-well, dug-well, and tap water	Microbial and chemical	Unsafe without treatment	Urban	52 water samples	In the fiscal year 2015/2016, a total of 1,248,093 diarrheal cases among 2–59 months children were reported in Nepal, of which 0.2% suffered from severe dehydration	See tables 2-4 Thus, the study demonstrates that considering the analysis of chemical and microbiological parameters, water from all three groundwater sources is hazardous compared with the tap water source.	Therefore, to protect the groundwaters from bacterial contamination, environmental protection practices should be introduced, mainly focusing on the safe disposal of solid waste and wastewaters in the case of the Kathmandu valley.
Bhatt	2015	Water quality and flux of Bagmati River within Kathmandu Valley, Nepal	Water sampling was carried out along the heavily urbanized Bagmati drainage network within Kathmandu valley during 2010-2011 in order to evaluate the controlling factors of chemical parameters and to estimate the transport of chemicals from different positions of the landscape.	Quantitative	Bagmati drainage network within Kathmandu valley	Not specified	River	Chemical	See table 4	Urban	Water samples were collected twice from twelve locations, n=24	Not specified	The heavy inputs of organic loads – municipal solid wastes primarily associated with the human population density adjacent to the river bank—appeared as a major cause in regulating chemical species within the drainage network. All the measured chemical parameters showed increasing trends of concentration with distance downstream.	N/A
Bhatt and Gardner	2008	Variation in DOC and trace metal concentration along the heavily urbanized basin in Kathmandu Valley, Nepal concentration along the heavily urbanized basin in Kathmandu Valley, Nepal	Water samples were analyzed for DOC and trace metals from Bagmati River within Kathmandu valley, Nepal, to understand the variation trends of DOC and trace metals and their relationship along the drainage network.	Quantitative	Bagmati River within the Kathmandu metropolitan area in central Nepal	Both	River	Chemical	See Figure 2	Urban	10 water samples	Arsenic appeared close to health risk value in the downstream section of the Bagmati basin.	Measured DOC and some trace metals such as Cd, Ni,nCu, As, Zn, and Ba showed higher concentrations in the lower section than the upper section of the Bagmati drainage basin.	N/A
Bhatt and McDowell	2007	Evolution of chemistry along the Bagmati drainage network in Kathmandu Valley Bagmati Drainage Network in Kathmandu Valley	The Bagmati River in Kathmandu valley, Nepal, was studied to understand the influence of human and geochemical processes on changes in river chemistry (nutrients, organic matter, and major cations and anions) along the drainage network. Given the increasing population growth in the Bagmati, its importance as a water supply, and the relative lack of information on water chemistry, the primary obje…	Quantitative	Bagmati river and the kathmandu valley See Figure 1	Both	Surface river water	Chemical	Water quality is unacceptable for any use and the whole ecosystem is severely affected due to human activities within the urban areas of the drainage basin.	Urban	10 water samples	Not specified	Solutes concentration was highest during summer and lower during winter monsoon season. Water quality is unacceptable for any use and the whole ecosystem is severely affected due to human activities within the urban areas of the drainage basin.	Human activities are primarily responsible for creating these problems not only in the Bagmati River but also in other parts of the country, and effective management of watersheds and waste disposal must be undertaken to reverse this degradation of water quality
Bhatt et al.	2014	Chemistry of the heavily urbanized Bagmati River system in Kathmandu Valley, Nepal: export of organic matter, nutrients, major ions, silica, and metals	The concentration and flux of major ions, carbon, nitrogen, silicon, and trace metals in the heavily urbanized Bagmati River within Kathmandu Valley, Nepal, are reported.	Quantitative	Bagmati River system from the headwaters in Sundarijal to the downstream site Sundharighat in the core urban area of Kathmandu Valley in central Nepal	Both	River	Chemical	All measured trace metal concentrations seemed to be lower than the WHO guideline values (Table 3).	Urban	Water samples were collected twice from ten sites along the Bagmati River during summer 2008.	Not specified	Most of the measured chemical species showed increasing trends in concentrations with distance downstream and showed significant relationship with the population density adjacent to the river.	N/A
Bhatt et al.	2007	Chemical characteristics of pond waters within the debris area of Lirung Glacier in Nepal Himalaya	Water samples were analyzed from ponds developed within the debris-covered area of Lirung Glacier (28o 12.9’N, 86o 39.9’E; 4000 m a.s.l.) in the Himalayas of Nepal during the pre-monsoon to post-monsoon period of 1996. The primary objective of this paper is to report the chemical composition of pond waters collected from the debris-covered areas of Lirung Glacier, Nepal Himalaya, as a part of Cry…	Quantitative	Lirung glacier- central Nepal Himalaya	Not specified	Glacier/pond	Chemical	See table 1 and 2	Not specified	Not specified	Not specified	The dominant processes determining the chemical composition of glacier pond water were sulfide oxidation coupled with carbonate dissolution and chemical weathering of aluminosilicate. Calcium and alkalinity appeared as the dominant cation and anion, respectively, among all samples within the basin. Compared to the discharge waters at the outlet of the glacier, most of these pond waters have lower…	N/A
Bhatta et al.	2007	Serotyping, PCR, phage-typing and antibiotic sensitivity testing of Salmonella serovars isolated from urban drinking water supply systems of Nepal	To study the occurrence and diversity of Salmonella serovars in urban water supply systems of Nepal.	Quantitative	200 samples from Kathmandu and 50 samples each from Pokhara and Biratnagar	Drinking	Tap	Microbial	Poor/unhealthy	Urban	300 water samples	Enteric fever	The microbiological quality of the urban water supply is poor and indicates possibility of fatal outbreaks of enteric fever and related infections in Nepal. Of the 300 drinking water samples analysed, 14% were positive for Salmonella spp. The Salmonella spp. were detected only in those samples that were found positive for E. coli, though, in retrospect, samples positive for E. coli were not alway…	Establishment of a systematic and regular mechanism for surveillance and monitoring of waterborne pathogens in the drinking water supply is urgently needed to minimize water-borne disease problems in Nepal. The laboratory-based surveillance of Salmonella for serotype, phage type, antibiotic resistance profile of both human and environmental isolates is especially needed.
Bhetwal et al.	2017	Isolation of potential phages against multidrug-resistant bacterial isolates: Promising agents in the rivers of Kathmandu, Nepal. Multidrug-Resistant Bacterial Isolates: Promising Agents in the Rivers of Kathmandu, Nepal	Isolate the potential bacteriophages present in river water samples and to analyze their host range among clinical strains of bacteria.	Quantitative	Ten different locations of Kathmandu valley	Not specified	River	Microbial	cant find	Not specified	10 water samples	Not specified	Isolation of potential phages lytic against various indicator organisms commonly involved in human infections is a major finding of this study. Notably, we found few phages lytic against multidrug-resistant pathogenic bacteria including ESBL and MBL producers.	Further characterization of specific phages is needed to explore the potential use of these phages for their clinical application.
Bittner et al.	2002	Drinking water quality & point-of-use treatment studies in Nepal	Drinking water was studied in the Kathmandu Valley and the Terai region for microbial, arsenic, nitrate and ammonia contamination. Nearly 200 groundwater and surface water samples were collected from various source types, including municipal systems and from traditional sources such as water spouts, hand-dug wells and tube wells.	Quantitative	Kathmandu Valley	Drinking	Nearly 200 groundwater and surface water samples were collected from various source types, including municipal systems and from traditional sources such as water spouts, hand-dug wells and tube wells.	Microbial (E. Coli) and chemical (arsenic)	Unhealthy for both microbial and chemical- see study key findings	Urban & Rural	About 200 water samples for microbial	Waterborne diseases	See Figures 1-2 for total coliform and 3-8 for chemical contamination. Water quality studies found that most drinking water supplies in the Kathmandu Valley were microbially contaminated based on tests using the indicator organisms: total coliform, E. coli and/ or hydrogen-sulfide-producing bacteria. Well water, stream water, treatment plant distribution pipe water and consumption point water sho…	To treat the widespread microbial contamination of Nepal's drinking water supply a multifaceted POU · treatment regime is recommended. Specifically, drinking water should undergo filtration to remove turbidity, followed by an effective disinfection process to inactivate microbes.
Burlakoti et al.	2020	Physical, chemical and microbiological characterization of processed drinking water in central Nepal: current state study	Analyse processed bottled water for drinking water quality.	Quantitative	Kathmandu and Lalitpur districts of Kathmandu valley	Drinking	Bottled water	Microbial- bacteria Chemical- metals	The results revealed that >300 CFU/100 mL of Escherichia coli (E. coli) (fecal coliform) and total coliform (TC) bacteria were counted in 76 and 92% samples, respectively. The bacterial population was beyond the limit of the Department of Food Technology and Quality Control (DFTQC) (0 CFU/100 mL of water). Chemical parameters analysed for fluoride (0.5–1.5 mg/L) and ammonia (1.5 mg/L) exceeded th…	Urban	50 water samples of different brands were randomly collected from public places in Kathmandu valley.	Waterborne diseases such as diarrhoea, typhoid, dysentery, and cholera are still major public health threats to the people of Nepal because of contaminated water, poor sanitation, and unhygienic living conditions.	The processed water samples were contaminated with fluoride, ammonia, E. coli, and TC bacteria.	Processed water analysed for drinking water quality is poor due to the presence of E. coli, and TC bacteria. The fluoride and ammonia estimated were beyond the guideline values, further deteriorating the quality of water. Processed water that contains bacteria (E. coli and TC), and chemicals (ammonia and fluoride) should be improved by implementing adequate treatment methods and adopting proper t…
Chalise et al.	2023	Water quality and hydrochemical assessments of thermal springs, Gandaki Province, Nepal	In Nepal, many thermal springs are reported but scientific understanding on water quality and hydrogeochemistry of the springs is very limited. In this study, a total of 28 physicochemical parameters were measured in water samples collected from 12 thermal springs from Gandaki Province, Nepal.	Quantitative	Gandaki province- Gandaki River Basin, central Himalaya Lamgung, Manang, Kaski, and Myagdi districts	Not specified	Thermal spring	Chemical	Comparison of the water quality parameters with the WHO and National Water Quality Standards suggested that the majority of the parameters were within the safe limit.	Not specified	12 thermal water samples	Not specified	See Table 2	Therefore, additional in-depth study is recommended to guarantee the wellbeing and upgrading the water quality of the thermal springs in the Himalayas. Furthermore, proper policies and management plans are required for the sustainable management and use of thermal springs.
Chapagain et al.	2009	Assessment of deep groundwater quality in Kathmandu Valley using multivariate statistical techniques	Assess the overall water quality and identify major variables affecting the deep groundwater quality in Kathmandu Valley, Nepal. Forty-two deep wells were sampled during premonsoon and monsoon seasons in 2007 and analyzed for the major physicochemical variables.	Quantitative	Kathmandu Valley	Drinking	Deep groundwater	Physicochemical	The water quality variables such as NH4+, -N, Fe, Pb, As, and Cd at most of the sampling locations exceeded the World Health Organization guideline levels for drinking water.	Urban	The deep groundwater samples were collected during the two consecutive seasons, i.e., premonsoon (April, n=42) and monsoon (September, n=38) seasons in 2007.	Not specified	See Table 1	N/A
Dahal et al.	2007	Effects of agricultural intensification on the quality of rivers in rural watersheds of Nepal	The effects of crop intensification on stream water quality in Midhill watersheds of Nepal were studied.Variations in anion (NH3, N03, P04) and cation (Na, K, Pb, Zn, Cu) concentrations, composition of stream macroinvertebrate communities and level of faecal coliform contamination in public drinking water sources were assessed for two rural streams (Ansikhola and Chakhola) of Nepal.	Mixed-methods	Two rural streams (Ansikhola and Chakhola) - Kavre district See Figure 1	Drinking	Stream	Chemical	Faecal coliform contamination at all sources during the rainy season was observed to be higher (more than 300 colonies per 100 ml of water sample) than during the dry season. See Figure 3 for chemical information	Rural	Eight sample sites, cant find specific number of samples	Not specified	See Figure 3 for chemical findings increased agricultural intensification alters water chemistry, microbiology, as well as benthic faunal diversity and biomass.	N/A
Dahal et al.	2008	Arsenic contamination of soils and agricultural plants through irrigation water in Nepal	Monitore the influence of arsenic-contaminated irrigation water on alkaline soils and arsenic uptake in agricultural plants at field level.	Quantitative	Nawalparasi district	Irrigation	Groundwater/ tube wells	Chemical- arsenic	A survey on arsenic in irrigation water from wells of the Nawalparasi District of Nepal, used for vegetable farming, showed that about 36% of the wells exceeded the FAO guideline value	Not specified	10 wells?	Not specified	See Table 2 and Figure 2 The correlation between the arsenic content in plants and the arsenic concentration of irrigation water was found to be better than that of arsenic content in soils. This indicates that the uptake of arsenic by plants is influenced by the amount of arsenic contained in irrigation water. The continuous use of arsenic-contaminated water higher than 0.250 mg As L1 for irriga…	N/A
Dahal et al.	2008	Screening of arsenic in irrigation water used for vegetable production in Nepal	Generate preliminary data on arsenic contamination of the irrigation water of the three Villages: Manari, Devgaoun, and Sukrauli.	Quantitative	Manari, Devgaoun, and Sukrauli villages	Irrigation	Seesaw wells	Chemical- arsenic	Groundwater used for irrigation was found contaminated with arsenic in the study area. Overall, 36% of the pumps exceeded the FAO guideline value of arsenic for irrigation water, which is presented in Figure 3a.	Not specified	Some 100 water samples	Not specified	In total, 65% out of 52 wells showed an arsenic concentration higher than 50 mg l71 which is the Nepal interim standard for drinking water.	However, the research was focused only on highly arsenic-contaminated areas; a national survey is required in the future to get a detailed picture of arsenic contamination in irrigation water. Further research is also needed to assess the contamination of soil, crops and vegetables to know its possible impacts on public health.
Daniel et al.	2020	Assessing drinking water quality at the point of collection and within household storage containers in the Hilly rural areas of mid and far-western Nepal	Present a microbial quality assessment of 512 samples from household water storage containers and 167 samples from points of collection (POC) in remote rural communities in the hilly area of western Nepal.	Mixed-methods	Five villages in five districts in Mid and Far-Western Nepal: Surkhet, Dailekh, Jajarkot, Accham, and Kailali.	Drinking	Household water storage containers and samples from points of collection (POC)	Microbial	Our findings show that most households’ stored drinking water in rural hilly areas of Nepal are contaminated with fecal bacteria, mainly at a low- to intermediate-risk level.	Rural	512 samples from household water storage containers and 167 samples from points of collection	Diarrhea	Overall, 32% of POC samples and 9% of household stored water samples were free from E. coli (Figure 3), with 58% of these stored water samples having E. coli concentrations at an intermediate or high risk level [24].	N/A
Dumaru et al.	2021	Spring water assessment for quality and suitability for various uses: The case of Thuligaad watershed, western Nepal	Map springs, characterize their status from visual inspection and local/indigenous knowledge, characterize water quality, and then evaluate their suitability for drinking and irrigation in the Thuligaad watershed, western Nepal.	Mixed-methods	Thuligaad watershed, covering an area of 850 km2 spread over Kailali and Doti districts, is a tributary of the Karnali river in western Nepal	Both	Spring water	Physico-chemical	Suitability analysis revealed that spring water quality is of excellent quality for drinking and concentration of various parameters comply with national and World Health Organization’s standard for drinking water quality. In general, the concentration of major ions of all springs water was within the NDWQS (2005) and WHO (2004).	Rural	80 water samples	Not specified	Suitability of spring water for drinking purpose: more than one-ffth (87% in pre-monsoon and 82% in post monsoon seasons) water samples are of excellent water quality as indicated by water quality index (WQI); and most of the water quality parameters in both the seasons are within the permissible limits for drinking water defined by Nepal Drinking Water Quality Standard (NDWQS) and the World Heal…	Better infrastructure (wells, pipes) for water transport to populations especially in urban areas
Futawatari et al.	2000	Perceived environmental problems by nepalese ofthree ecologically different areas	Examine the relationship between the resource use and environmental perceptions of inhabitants, and to discuss the environmental sustainability of Nepal	Mixed-methods	Kathmandu, Mustang, Rupandehi districts	Drinking	Kathmandu- wells and piped water Rupandehi- hand pumped wells Does not say for other districts	Chemical	See Table 3 Some of the samples of the potable water sources in urban areas were contaminated unexpectedly with a high level of Nitrate	Urban & Rural	41 well and piped water	Not specified	Samples were contminated with high levels of nitrate	N/A
Gautam	2021	Microbiological quality assessment (including antibiogram and threat assessment) of bottled water	Assess the microbiological quality of popular domestic brands of bottled water available in the Kathmandu Valley in Nepal.	Quantitative	Kathmandu valley	Drinking	Bottled water	Microbial	Out of 100 samples, 48 (48%) samples were found to be within the guideline value of IBWA.	Urban	50 samples each of different volumes (20 and 1 L) were selected.	Not specified	Out of 100 samples, 48% of samples were found to be contaminated with total coliform. Escherichia coli was the predominant strain among the coliforms. See conclusions section for more	N/A
Gautam et al.	2020	Assessment of bacterial load in Polyethylene Terephthalate (PET) bottled water marketed in Kathmandu Valley, Nepal	Determine any associations between bacterial load and the physical condition of the water bottle. Therefore, this study is aimed at assessing the physio-chemical and microbial parameters of the bottled water, along with the physical condition of the bottle.	Quantitative	Kathmandu valley	Drinking	Bottled water	Microbial	Out of 100 samples, 52 (52%) samples were found to be contaminated with coliforms. Only 48 (48%) samples had total coliform within the acceptable range as per the DFTQC guideline.	Urban	A total of 100 samples (all of the different brands) were selected for the study.	Not specified	The pH value of water samples tested ranged from 5.2 to 6.8. Among 100 samples, Pseudomonas spp. was found to be present in 23% of bottled water.	The results of this study indicate that further studies are needed to determine the presence of pathogenic bacteria rather than detecting only fecal indicator bacteria.
Ghezzi et al.	2019	Water quality and solute sources in the Marsyangdi River system of Higher Himalayan range (West-Central Nepal).	Surface waters, cold and hot springs were collected in different catchments along the Marsyangdi basin, in the Himalayan Range of West-Central Nepal, during the post-monsoon season in 2017 and analyzed for major ions and trace elements, with the aim of assessing the sources of dissolved species and to contribute in watershed planning.	Quantitative	Himalayan Range of West-Central Nepal	Not specified	Sampling stations include superficial waters from main stems tributaries at the outlets of different watersheds and cold and hot springs within THS and GHS domains.	Chemical	In hot waters Sb, As and Tl exceed the EU and USEPA thresholds.	Not specified	25 surface and ground water were collected	Not specified	The study reports trace element, including potentially toxic elements, and major element analysis on surface waters, cold and hot springs collected during the post-monsoon season in 2017 in the upper Marsyangdi River system.	In order to meet the forecast electricity demand in Nepal, the construction of a hydroelectric power plant in Upper Marsyangdi (HHPCPL– Upper Marsyangdi II Hydro Power Plant 600 MW) should soon start. In this context, the present study may contribute to the basis for environmental impact evaluations related to river damming and diversion through tunnels
Ghimire	1985	Water pollution: A major crisis in Nepal	The author, a native of Nepal, paints a depressing picture of the levels of water pollution currently suffered in that country. He itemizes a number of recommendations to improve the situation.	Mixed-methods	Bishnumati and Eagmati Rivers	Not specified	River	Microbial and chemical	See table 1	Urban	Water samples were taken from five sites on the Bishnumati and Eagmati Rivers and detailed physical and chemical analyses of water were carried out.	Not specified	elements, and major element analysis on surface waters, cold and hot	Therefore, this study suggests that the legislators and regulators take appropriate steps and actions to provide clean water to the population of LMC. At the same time, the Government of Nepal must ensure the availability of clean potable water, sufficient public toilets with the proper hygienic facility, and an adequate number of faecal sludge treatment plants.
Ghimire & Regmi	2023	Hydrogeochemical characteristics of Kodku River of Lalitpur District, Nepal	Hydro-geochemical characteristics of Kodku River of Lalitpur, Nepal were determined through analysis of physicochemical parameters including major anions and cations. This study also characterizes and evaluates the suitability for drinking and irrigation.	Quantitative	Laltipur	Both	Kodku river	Chemical	The results showed that river water is slightly alkaline toward the downstream. The concentration of BOD, COD, and total coliform was much higher than its prescribed limits for drinking purposes in downstream, whereas a few samples in upstream are fit for drinking with reference to WQI value.	Urban	A total of 15 water samples were collected from upstream (6 samples) to downstream (9 samples) of the Kodku River during the winter season (December 2021). For the sake of representativeness and to increase the accuracy of the sampling, composite samples were taken from the different points at each sampling point.	Not specified	The estimated sodium percentage (Na%), sodium adsorption ratio (SAR), permeability index (PI), magnesium adsorption ratio (MAR), and Kelly’s ratio (KR) depict the excellent and safe categories for irrigation purposes.Hydro-geochemical analysis revealed the carbonate weathering dominates in Kodku River. Concentration of BOD, COD, total coliform and WQI value reflect few samples suitable for drinki…	Although it may take a long time to secure sufficient volumes of water by developing water resources, the results of this study implicated that water utilities practicing IWS could improve their service level and consumers' perception by two measures: 1) improving water quality, and 2) maintaining equality in supply hours and supply frequency among the consumers in their service areas.
Ghimire et al.	2023	Hydro-chemical characterisation and quality assessment of shallow groundwater in parts of the Kathmandu Valley, Nepal	Considering this, groundwater samples were collected during the post-monsoon and winter from 35 dug wells of Lalitpur Metropolitan City located in the Kathmandu Valley.	Quantitative	Lalitpur Metropolitan City	Both	Groundwater- dug wells	Microbial and chemical	The Weightage Arithmetic Water Quality Index (WAWQI) has revealed the unsuitability of groundwater for drinking. Concentration of iron, and calcium were much higher than the recommended limit for drinking water. High total coliform (TC) content in particular makes groundwater of the valley totally unsafe for drinking.	Urban	Total of 35 groundwater samples from dug-wells of dispersed loca- tions were collected in winter (January–February 2020) and post- monsoon (September–November 2020).	Not specified	Alkaline groundwater was detected in the Lalitpur Metropolitan City. Chemical constituents, Fe, Ca2+, Mg2+ and Phosphate were observed along with total coliforms	N/A
Ghimire et al.	2023	Groundwater quality and community health risk in Lalitpur Metropolitan City, Nepal: A geospatial analysis	To assess the groundwater quality of Lalitpur Metropolitan City (LMC) of this valley, samples were collected in winter and post-monsoon seasons from 35 shallow dug wells and 16 parameters: pH, TDS, EC, Na_, K_, Ca2_, Mg2_, Total hardness, Cl_, HCO3_, NO, NH4 _, Fe, PO4 3-, SO4 2-, and Total Coliforms were analysed.	Quantitative	Lalitpur Metropolitan City	Both	Groundwater- dug wells	Microbial and chemical	Comparison of their concentration with the WHO and NDWQS standards and guidelines revealed that most of the groundwater samples are unsuitable for drinking but can be used for domestic and irrigation purposes.	Urban	35 groundwater samples were collected from dug wells of dispersed locations in winter (January–February 2020) and post-monsoon period (October–November 2020).	The contamination risk of the pathogens is high as groundwater is the main source of drinking water.	springs collected during the post-monsoon season in 2017 in the	This study strongly recommends that groundwater extracted from the entire region must be chemically and biologically treated and purified for domestic uses in Lalitpur Metropolitan City. For irrigation use, groundwater of LMC also should be treated to eliminate salinity hazard. Finally, it is expected that this research outcome and recommendations will be considered by the policymakers and decisi…
Guragai et al.	2017	Effects of inequality of supply hours on consumers' coping strategies and perceptions of intermittent water supply in Kathmandu Valley, Nepal	To investigate the effects of unequal supply hours on consumers' coping strategies and perceptions of the intermittent water supply (IWS) in the Kathmandu Valley (KV), Nepal we conducted a randomized household survey (n = 369) and on-site water quality tests.	Mixed-methods	Kathmandu Valley	Drinking	Water samples were collected from piped waters on premises (n = 8) and on public stand posts (n = 5), tanker deliveries abstracted from groundwater (n = 5), natural sources including private dug wells (n =10) and stone spouts (n = 5), household storage tanks (n = 8), packaged 1-L bottled water of different brands (n = 5) and 20-L water jars (n = 5), and water treated by different brands of point-…	Microbial- bacterial Chemical- chlorine	Piped water violated national standards for iron, manganese, turbidity, ammonia, and E. coli. However, it was comparatively better than other water sources such as dug wells and tanker-delivered water. See Table 4 for more information	Urban	n=56 (added up samples from water source box)	Not specified	Microbial: Water samples from tanker-delivered water and natural sources had the highest levels of microbial contamination among all water sources in the KV (Fig. 3). Half of all piped water samples contained E. coli and nearly 80% contained total coliforms. Understandably, 50% of household storage tank samples were contaminated with E. coli, possibly because of the low frequency of cleaning of t…	N/A
Guzella et al.	2011	Organic persistent toxic substances in soils, waters and sediments along an altitudinal gradient at Mt. Sagarmatha, Himalayas, Nepal	Persistent Organic Pollutants (POPs) and Polycyclic Aromatic Hydrocarbons (PAHs) are important classes of compounds of serious environmental concern. These compounds were measured in waters, sediments and soils from several high altitude sites in the Sagarmatha National Park (Nepal) and included in the Himalayan ridge.	Quantitative	Sagarmatha National Park, Solu-Khumbu District in the north-eastern region of Nepal,	Not specified	Lakes (Figure 1 and Table 1)	Chemical	The overall estimation of anthropogenic organic micropollutant presence in the water samples considered showed a primary presence of more volatile PCB, PBDE and PAH and a good positive correlation between concentrations of PCB and PAH and the altitude of the considered sites, even if the altitudinal gradient for water samples was moderate (4890e5290 m).	Not specified	N/A	Not specified	In water samples, low-level substituted PCBs and PBDEs and more volatile PAHs were the most common contaminants, confirming the hypothesis that the lighter compounds are more prone to Long-Range Atmospheric Transport (LRAT).	On the basis of socio-economic restraints and results of experiments and investigation in this study, adoption of sustainable removal measures, natural attenuation of pumped groundwater As, and efficient modifications in existing filters—and exposure prevention measures—use of safer first (shallow) and third (deep) aquifers and, rainwater harvesting—are suggested as some of the sustainable cost-e…
Gyawali et al.	2022	Spatial and temporal distribution of arsenic contamination in groundwater of Nawalparasi-West, Nepal: An investigation with suggested countermeasures for South Asian Region	This study presents the spatial and temporal distribution of As across 6 km_10 km region in Parasi via meteorological, hydrogeological, physio-chemical, and sedimentological investigations in 31 communities for about 5 years. In this study, water balance analysis was carried out for understanding the groundwater dynamics in the study area and its contribution to As elution.	Quantitative	The study area (Fig. 2) is located at the east of Lumbini province in the Terai	Not specified	Groundwater	Chemical- arsenic	Average concentration of As in groundwater, however, was found to be 175 ppb which is extremely high compared to the standards (WHO: 10 ppb, NDWS: 50 ppb). More alarmingly, a maximum As concentration of 1800 ppb was also recorded. This is a clear indication that As is predominantly the major contaminant in the groundwater sources in Parasi imposing a high threat to the health of people who consum…	Not specified	In 2012, 100 wells in total (two or more wells in each of the communities) were observed in two phases: dry season from 2nd to 6th March, and rainy season from 16 to 27th August.	The results of the Geosphere Environment Risk Assessment System (GERAS) employed for the health risk assessment of drinking As-contaminated groundwater over lifetime showed that all the cases showed high risk of oral cancer, and higher % of tolerable daily intake (TDI) for more than 10 ppb As (Tables 2, 3).	Arsenic contamination in groundwater in Nawalparasi-West/Parasi district is a serious concern with concentrations highly exceeding the drinking water standards of WHO and NDWS.	In order to understand the potential impacts on the health of the local inhabitants posed by this contamination, further studies should also examine any temporal changes in the drinking water collection and consumption practices and sources [28], which was beyond the scope of this study. Pit-emptying frequency was correlated to lower nitrogen levels in both pits and in water collected from nearby…
Hammoud et al.	2018	The impact of latrine contents and emptying practices on nitrogen contamination of well water in Kathmandu Valley, Nepal	In this study, three communities within Kathmandu, Nepal (Manohara, Kupondole, and Lokanthali) were visited to investigate the impact of pit latrines on groundwater quality, with a focus on understanding the fate of nitrogen-containing compounds specifically.	Quantitative	Kathmandu, Nepal (Manohara, Kupondole, and Lokanthali) See Figure 1	Drinking	Groundwater (well water- hand-pumped wells and shallow dug wells)	Chemical- fertilizers (nitrogen compounds)	Table 3 shows the median and interquartile range of all the measured water quality parameters, combining data from the three communities. Dug wells predominantly had higher levels of nitrate than tube wells in both sampling rounds. Ammonia levels in the dug wells were less than nitrate levels, suggesting the oxidizing conditions in both seasons.	Urban	40 water samples	Contamination will lead to health effects (not specified)	Dug wells were more prone to nitrogen contamination than tube wells and their contamination was more affected by the seasons.	Furthermore, as not only human but also animal fecal contamination was identified in the tested water samples, future studies need to focus more on the prevalence and genetic analysis of zoonotic pathogens to evaluate the risk of infections from animals to humans.
Haramoto	2011	Prevalence of protozoa, viruses, coliphages and indicator bacteria in groundwater and river water in the Kathmandu Valley, Nepal.	In this study, water samples were collected from nine shallow wells and a river in the Kathmandu Valley, Nepal, during the rainy season in 2009 and were subjected to detection of waterborne protozoa, viruses and coliphages using a recently developed method for simultaneous concentration of protozoa and viruses in water.	Quantitative	Kathmandu Valley, See Figure 1	Not specified	A total of 10 water samples were collected from nine shallow wells and a river	Microbial- protozoa and bacterial	Escherichia coli was detected in six (67%) of the nine groundwater samples, showing a concentration ranging from 91 to 6900 MPN/100 ml. On the other hand, total coliforms were detected in all nine groundwater samples tested, with a concentration ranging from 20 to 24 000 MPN/100 ml. As summarized in Table 1, all five pathogen types were detected in at least one groundwater sample, and a maximum o…	Urban	10 water samples	Not specified	At least one type of the five pathogens tested (Cryptosporidium, Giardia, human adenoviruses, and noroviruses of genogroups I and II) was detected in five groundwater samples (56%) (1000 ml each) from shallow wells. Compared with groundwater samples, the pathogens were more abundant in the river water sample (100 ml). For the groundwater samples, protozoa and viruses were detected only in E. coli…	Further studies are needed to understand more deeply the prevalence and genotype distribution of AiV-1 in the environments.
Haramoto	2018	Detection of Waterborne Protozoa, Viruses, and Bacteria in Groundwater and Other Water Samples in the Kathmandu Valley, Nepal	In this study, the prevalence of various waterborne pathogens in water samples collected in the Kathmandu Valley, Nepal, and the applicability of Escherichia coli as an indicator of pathogen contamination in groundwater were assessed.	Quantitative	Kathmandu Valley See Figure 1	Drinking	Shallow groundwater and river water	Microbial- protozoa and viruses	Figure 2 shows the concentrations of the selected protozoa and viruses in the tested samples, clearly demonstrating that the river water samples contain a considerably higher number of pathogens compared with groundwater samples. The concentrations of E. coli and total coliforms in the groundwater samples from shallow dug wells were significantly greater than those from shallow tube wells (t-test…	Urban	53 water samples	Waterborne illness	In summary, various types of waterborne pathogens, such as Cryptosporidium, Giardia, and HuAdVs, were successfully detected in the water samples in the Kathmandu Valley, Nepal. A higher prevalence of waterborne pathogens in the shallow dug wells compared with the shallow tube wells indicated a potentially higher risk of pathogen infections by drinking water from a shallow dug well.	N/A
Haramoto and Kitajima	2017	Quantification and genotyping of Aichi virus 1 in water samples in the Kathmandu Valley, Nepal	Determine the prevalence of AiV-1 genomes in various types of water samples, including groundwater, in the Kathmandu Valley. Aichi virus 1 genomes were detected by quantitative PCR in groundwater from shallow dug (10/22) and tube wells (1/15), river water (14/14), and sewage (1/1), with the maximum concentration of 4.0 9 109 copies/l.	Quantitative	Kathmandu Valley	Not specified	53 water samples were collected from nine shallow dug wells (n = 22), six shallow tube wells (n = 15), eight sites along the Bagmati River and its tributaries (n = 14), a tap in a house supplied with tanker water (n = 1), and a sewage pipe (n = 1).	Microbial	AiV-1 genomes were detected by qPCR in 26 (49%) of the 53 samples tested.	Urban	53 water samples	AiV-1 is considered as a potential causative agent of viral gastroenteritis in humans, primarily transmitted through contaminated food and water (Reuter et al. 2011).	The results of this study indicate that AiV-1 of genotype B is circulating in human populations in the valley.	N/A
Inoue et al.	2015	High-throughput DNA microarray detection of pathogenic bacteria in shallow well groundwater in the Kathmandu Valley, Nepal	Investigate comprehensively the occurrence of pathogenic bacteria in shallow well groundwater in the Kathmandu Valley by applying DNA microarray analysis targeting 941 pathogenic bacterial species/groups.	Quantitative	Kathmandu Valley	Not specified	Groundwater - The sampling wells included four tube wells (SG10, SG12, SG23, and SG25) and seven dug wells (SG06, SG18, SG31, SG34, SG35, SG36, and SG37)	Microbial	Water quality measurements found significant coliform (fecal) contamination in 10 of the 11 investigated groundwater samples and significant nitrogen contamination in some samples. See Table 1	Urban	11 samples	Water-borne diseases	Our results suggested the prevalent occurrence of L. israelensis and A. ilicis in the investigated groundwater, in addition to feces-related and animal pathogens. Overall, the results of this study demonstrated that a high-throughput DNA microarray analysis applied here is a promising screening tool that has a potential to remind us the occurrence of pathogenic bacteria which may not necessarily …	This study also confirmed the vulnerability of piped water, making clear that the infrastructure of piped water supply in the Kathmandu Valley should be improved and strengthened against disasters. Our results could contribute to water supply management by suggesting the area to be prioritised. As a direct measure, we suggest that locals are encouraged to pay more attention to the quality of drin…
Ito et al.	2020	Waterborne diarrhoeal infection risk from multiple water sources and the impact of an earthquake	Compare the infection risk of diarrhoea from multiple water sources with different concentrations of Escherichia coli among water supply areas and evaluate the impact of changing water sources due to the Gorkha earthquake on the infection risk.	Mixed-methods	Kathmandu Valley	Not specified	Piped water, jar water, groundwater, and tanker water,	Microbial	These E. coli concentrations exceeded the WHO guidelines for drinking water	Urban	Six, 30 and 63 samples were collected for microbial analyses from piped water in 2015, jar water in 2014 and tanker water in 2016, respectively. Groundwater samples were collected from three well types: deep tube, shallow tube and shallow dug wells, and the total number of samples from each well type from 2009 to 2015 used for the following statistical analysis was 34, 194 and 227, respectively.	Diarrhoea- The estimated infection risk of households drinking groundwater was the highest, followed by tanker water, while those of households drinking piped water and jar water were lower	E. coli was detected in 35% of the examined deep tube wells (n 1⁄4 34), in 30% of the shallow tube wells (n 1⁄4 46), in 79% of the shallow dug wells (n 1⁄4 115), in 55% of the tanker water samples (n 1⁄4 20), in 17% of the piped water samples (n 1⁄4 6) and in 10% of the jar water samples (n 1⁄4 30).	Future studies should be focused on the determination of nutrient mass balance in the lake to identify the main sources of nutrients and implement adequate management practices for reducing pollution and improving the limnological status of the lake.
Joshi & Devkota	2022	Assessment of the water quality of Ghodaghodi Lake using selected physicochemical parameters.	The physicochemical parameters of Ghodaghodi lake were investigated during pre-monsoon (May, 2018) and Post-monsoon season (November, 2018).	Quantitative	Ghodaghodi in Western Terai Nepal	Not specified	Lake	Physico-chemical parameters	Result of present study revealed that, the water quality in Ghodaghodi Lake was found unfavorable to aquatic organisms. Very low DO concentrations in lake indicated very stressful conditions for aquatic life forms.	Not specified	Thirty two samples of water, eight from each site of lake were collected during pre-monsoon and post-monsoon season year 2018.	Not specified	The lake can be categorized as hyper-eutrophic on the basis of trophic level proposed by Forsberg and Ryding (1980). CO2, hardness, temperature and depth was also found to be high during pre-monsoon and these parameters have low values during post-monsoon. pH, conductivity, alkalinity, DO and TDS, value (±SD) was found to be high during post-monsoon with value and low during pre-monsoon.	N/A
Kafle et al.	2023	Hydrogeochemistry of two major mid-hill lentic water bodies for irrigation of the Central Himalaya, Nepal	Assess the water quality of two mid-mountain lentic water bodies, Lake Phewa and Kulekhani Reservoir.	Quantitative	Lake Phewa (Figure 1), located in the city of Pokhara in Gandaki Province, Nepal, The Kulekhani Reservoir (Figure 1), located in Bagmati Province in Central Nepal	Irrigation	Lake/reservoir	Chemical	See table 3 for chemical composition of water samples Although the water chemistry of the middle mountains of Nepal is substantially affected by local geology, the water is suitable for irrigation in all seasons.	Not specified	Water samples were collected from nine sites (five from inlets and four from the reservoir) from the Kulekhani Reservoir and 10 sites (six from inlets and four from the main lake) from Phewa Lake	Not specified	The concentrations of cations are in the same order of abundance, namely Ca2+ > Na+ > Mg2+ > K+ in both water bodies. However, the trend of anions had small variations for Cl- and SO4 2- in Lake Phewa (HCO3-> Cl-> SO42-> NO3-) and Kulekhani Reservoir (HCO3-> SO4 2- > Cl- > NO3-).	Further research on sediment analysis should be done to confirm this hypothesis.
Kanel et al.	2013	Modeling and study of the mechanism of mobilization of arsenic contamination in the groundwater of Nepal in South Asia	A study on arsenic (As) contamination in the groundwater of the Gaur Municipality, Rautahat district, Nepal was undertaken.	Quantitative	Gaur Municipality, Rautahat district	Not specified	Groundwater	Chemical- arsenic	About 36 % of shallow tube wells analyzed in Rautahat district, Nepal were found to exceed the WHO maximum concentration limit (10 lg/L). The concentration of total As varied from 1 to 62 lg/L. As concentration of 18 samples exceeded the WHO guideline value of 10 lg/L and 1 sample exceeded the Nepalese interim standard of 50 lg/L.	Not specified	50 groundwater samples were collected	Not specified	Fe content showed the strongestpositive correlation with As. As concentration varied from 1 to 62 lg/L in the groundwater sample (n = 50) of both the private and public shallow tube-wells. Among analyzed sample units, one of the tube-well’s. As concentration exceeded 50 lg/L, 18 were between 10 and 50 lg/L, and the rest (31) were below 10 lg/L.	N/A
Kannel et al.	2008	Assessment of spatial–temporal patterns of surface and ground water qualities and factors influencing management strategy of groundwater system in an urban river corridor of Nepal	Examine the spatial–temporal variations and factors influencing the management of groundwater along a section of the Bagmati river corridor in the Kathmandu valley (Nepal).	Quantitative	Bagmati River, Kathmandu Valley See Figure 1	Not specified	Groundwater and surface water	Chemical	See section 4.1 The groundwater locations along the Bagmati river corridor showed that the water quality exceeded the permissible limits except for temperature, pH and DO at some locations (Table 2).	Urban & Rural	Nine locations were sampled: three sampling stations, G01, G02, and G09, in rural areas and six stations, G03–G08, in urban areas. Table 1 gives a description of the sampling sites with their locations and types.	Not specified	In urban areas, the biochemical oxygen demand (BOD), total nitrogen (TN) and total phosphorus (TP) concentrations ranged from 8.41 to 29.74 mg/L, 6.7 to 128.96 mg/L and 0.06 to 1.5 mg/L, respectively. In rural areas, the BOD, TN and TP concentrations ranged from 0.78 to 18.25 mg/L, 4.8 to 11.56 mg/L and 0.07 to 0.65 mg/L, respectively. The level of organics was higher in the pre-monsoon season, w…	N/A
Kannel et al.	2007	Spatial –temporal variation and comparative assessment of water qualities of urban river system: a case study of the river Bagmati (Nepal)	Present the assessment of variation of water qualities, classification of monitoring networks and detection of pollution sources along the Bagmati River and its tributaries in the Kathmandu valley of Nepal.	Quantitative	Bagmati River, Kathmandu Valley	Not specified	River	Chemical	See table 3	Urban & Rural	Seventeen stations	Not specified	The study revealed that the upstream river water qualities in the rural areas were increasingly affected from human sewage and chemical fertilizers. In downstream urban areas, the river was heavily polluted with untreated municipal sewage. The other comparison showed the urban water qualities were significantly poor as compared with rural.	Overall, these findings reinforce the notion that the management of surface and ground waters in an integrated approach is essential for attaining sustainable development of groundwater systems.
Kannel et al.	2011	Chemometrics in assessment of seasonal variation of water quality in fresh water systems	The chemometric techniques were applied for evaluation of the seasonal variation of water qualities at 17 stations along a stretch of the Bagmati river of Nepal for 23 water quality parameters measured during 1999–2003.	Quantitative	Bagmati River, Kathmandu Valley See Figure 1	Not specified	River	Chemical	See Table 2	Urban & Rural	Ten stations R1–R10 along the main stem of the river and seven stations T1–T7 along the six different tributaries.	Not specified	Application of FA showed that the influence of water quality parameters changes from season to season. A parameter that is most important in contributing to water quality variation for one season may not be important for another season.	N/A
Kannel et al.	2007	Chemometric application in classification and assessment of monitoring locations of an urban river system	Present the application of selected chemometric techniques: cluster analysis, principal component analysis, factor analysis anddiscriminant analysis, to classify a river water quality and evaluation of the pollution data.	Quantitative	Bagmati River, Kathmandu Valley See Figure 1	Not specified	River	Chemical	On average, the TSS, the Ca, the hardness, and the nitrate concentrations were found above the permissible limits whereas the rest of the physico-chemical parameters were found within the permissible limits. The levels of heavy metals particularly Fe, Pb, Zn, and As were found to exceed the national standard limits.	Urban	22 samples	The health efects of heavy metals can be seen in the kidney, lungs, and central nervous systems. Eventually, it can lead to Parkinson’s disease and Alzheimer’s disease (Engwa et al., 2019). Skin, liver, and prostate cancer are associated with arsenic poisoning.	The concentrations of heavy metals have been represented in Table 3 and were compared against national tolerance limits for industrial efuents to be discharged into inland surface waters as given by the Government of Nepal.	Health education programs on water hygiene, sanitation, and the safe handling and storage of water needs improvement. It is strongly recommended that drinking water is disinfected using filter systems, UV-light dispensers or halogens (e.g. chlorine), or a combination of two methods.
Karkey et al.	2015	The ecological dynamics of fecal contamination and Salmonella Typhi and Salmonella Paratyphi A in municipal Kathmandu drinking water.	Aiming to understand the public health implications of water quality in Kathmandu we subjected weekly water samples from 10 sources for one year to a range of chemical and bacteriological analyses. We additionally aimed to detect the etiological agents of typhoid fever and longitudinally assess microbial diversity by 16S rRNA gene surveying.	Quantitative	Laltipur, Kathmandu Valley	Drinking	Stone spout, sunken well, piped supply	Microbial- bacteria	We found that the majority of water sources exhibited chemical and bacterial contamination, exceeding WHO guidelines. See Table 2	Not specified	Water was collected (when permitted by water flow), from all of the 10 locations once per week over one year from May 2009 to April 2010. (432 water samples)	Enteric (typhoid) fever	Bacterial contamination has previously been shown to be higher in stone spouts than sunken wells than piped supplies in Kathmandu, with similar trends seen with nitrate contamination [26]. Our data confirm these associations and for the first time we show seasonal variations in fecal contamination, chemical pollutants and, vitally, exposure to both S. Typhi and S. Paratyphi A. We suggest that sto…	N/A
Kelly	1990	Expedition to Nepal: Research project aims to prevent waterborne disease	A water system survey of Chheskam identified patterns of coliform contamination in stream sources and household storage containers. Using both medical and environmental models, recommendations to control water-related diseases were presented to the villagers.	Quantitative	Chheskam, shown in Figure 1	Drinking	Stream and household storage containers	Microbial- bacteria	The water system survey showed a gradient of coliform contamination in two of the four streams (Streams 1 and 2), and storage container contamination in three households where reported stream sources did not show contamination when sampled	Not specified	N/A	Diarrheal diseases	See Tables 1 and 2	Monitoring programs leading to increased public awareness and management action are necessary at this stage in development
Khadka	1993	The groundwater quality situation in alluvial aquifers of the Kathmandu Valley, Nepal	Surveys of groundwater quality have been carried out in alluvial aquifers of the Kathmandu Valley, Nepal and a wide range of parameters were studied.	Quantitative	Kathmandu Valley	Not specified	Groundwater	Chemical- metals Microbial- total coliforms and E. coli	Springs= good Stone spouts= polluted with sewage (high E. coli concentrations) Tube wells = not potable without treatment	Urban	N/A	Not specified	Population increase, lack of monitoring, lack of safety measures, and waste disposal practices are leading to contaminated groundwater	Further extensive research incorporating aspects of sediment–water interaction is required for better management, conservation, and preservation of the natural integrity of the lake.
Khadka and Ramanathan	2013	Major ion composition and seasonal variation in the Lesser Himalayan lake: Case of Begnas Lake of the Pokhara Valley, Nepal	Investigate the geochemical processes and to examine the seasonal variation of chemical composition within Begnas Lake.	Quantitative	The Pokhara Valley in the western Nepal is characterized by the presence of Annapurna Himalaya, many lakes, and turbulent Seti River with deep gorge (Fig. 1). The valley encompasses the Pokhara city, at the base of the Annapurna Himalaya, located 198 km west from the capital city Kathmandu.	Not specified	Lake	Chemical		Rural	The water samples were collected from 11 locations and are referred to here as B1, B2, B3 ...B11 (Fig. 1), covering the entire lake area traversing on boat.	Not specified	The concentration of ions like SO4 2-, PO4 3-, and NO3- in the present study is higher than previously reported values demonstrating the increase in trophic status of the lake over the period of time due to increase in anthropogenic activities.The study further revealed that, although the major ion concentrations are within tolerable limit, the ever deteriorating water quality, as manifested by g…	N/A
Khadka et al.	2015	Urban pollution of Bagmati River corridor within the densely populated Kathmandu Valley in Nepal	The Bagmati River within the Kathmandu Valley in Nepal was studied for its water quality and heavy metal distribution in the riverbed sediments.	Quantitative	Kathmandu Valley	Not specified	River	Microbial (E. coli) and Chemical	Out of the 100 water samples, 77 were in the Bad category, six in the Medium category, and the remaining 17 were in the Good to Excellent categories.	Urban	Water and sediment samples were collected from nine locations along the Bagmati River and one location along the Bishnumati River within the Kathmandu Valley. Each of the 10 sites selected for this investigation was sampled once a week for 10 weeks (100 samples)	Not specified	Out of the 100 water samples, 77 were in the Bad category, six in the Medium category, and the remaining 17 were in the Good to Excellent categories. The two parameters that significantly impacted the WQI values were DO (range: 0.07 – 8.25 mg/L) and E. coli (range: 200 – 1.3 × 107 number per 100 ml). The highly impacted zone has urban/ industrial land use where the average TDS (592 mg/L) is 34% h…	Attention must be focused to have both short and long-term management strategies.
Khatiwada et al.	2002	Groundwater contamination assessment for sustainable water supply in Kathmandu Valley, Nepal	Evaluate the extent and sources of groundwater contamination.	Quantitative	Kathmandu Valley	Drinking	Groundwater- deep wells and shallow sources	Chemical	See Table 1	Urban	Groundwater samples were collected from 31 sampling sites in November 2000.	A comparison with WHO guidelines revealed that these waters pose significant health problems.	In general, the dug wells, hand pumps and spouts were found to have elevated levels of NO3– and mercury (Hg) contents. Relatively high levels of NH3, Fe, manganese (Mn), chloride (Cl–) and sulfate (SO42–) were also observed in these sources.	The construction of wastewater treatment plants is recommended in every industry for reuse purposes or discharging into the environment. Moreover, strict environmental laws must be created among the industries concerning the potential hazard of industrial efuents to the environment.
Koju et al.	2022	Assessment of physico-chemical parameters along with the concentration of heavy metals in the effluents released from different industries in Kathmandu Valley.	Assess the physicochemical parameters and concentration of heavy metals in industrial efuents of industries in Kathmandu Valley.	Quantitative	Balaju and Patan industrial areas of Kathmandu Valley	Not specified	Wastewater	Chemical	On average, the TSS, the Ca, the hardness, and the nitrate concentrations were found above the permissible limits whereas the rest of the physico-chemical parameters were found within the permissible limits. The levels of heavy metals particularly Fe, Pb, Zn, and As were found to exceed the national standard limits.	Urban	22 samples	The health efects of heavy metals can be seen in the kidney, lungs, and central nervous systems. Eventually, it can lead to Parkinson’s disease and Alzheimer’s disease (Engwa et al., 2019). Skin, liver, and prostate cancer are associated with arsenic poisoning	The concentrations of heavy metals have been represented in Table 3 and were compared against national tolerance limits for industrial efuents to be discharged into inland surface waters as given by the Government of Nepal.	Health education programs on water hygiene, sanitation, and the safe handling and storage of water needs improvement. It is strongly recommended that drinking water is disinfected using filter systems, UV-light dispensers or halogens (e.g. chlorine), or a combination of two methods.
Kupper et al.	2022	Analysis of local drinking water for fecal contamination in Solu-Khumbu / Mt. Everest region, Nepal	Evaluate the drinking water quality in the popular trekking area of Solu-Khumbu Mt. Everest region as a possible source for the high incidence of diarrhea.	Quantitative	Solu-Khumbu Mt. Everest region	Drinking	Drinking water samples (n = 80) were collected from whatever primary source the locals/ tourists used at altitudes 2,608 to 5,180m; and where possible, also from inside households.	Microbial	However, 46 out of 80 samples (58%) tested positive when incubated at 37 _C for total coliform or non-specified bacteria. From these 46 samples, 24 contained total coliform bacteria (52% of the positive tests or 30% of all samples). Details are given in Table 1.	Not specified	Drinking water samples (n = 80)	Diarrhea, waterborne diseases	Data indicate a significant secondary contamination when water was handled and stored in unhygienic containers.	N/A
Liu et al.	2006	Microbial community structure in moraine lakes and glacial meltwaters, Mount Everest	The bacterial diversity and abundance in two moraine lakes and two glacial meltwaters (5140, 5152, 5800 and 6350 m above sea level, respectively) in the remote Mount Everest region were examined through 16S rRNA gene clone library and flow cytometry approaches.	Quantitative	Surface water samples were collected at four sites (L1–L4) on the northern slope of Mount Everest in April and May 2005	Not specified	Surface/lake and glacier meltwater	Microbial- bacteria	No results specific to water quality	Rural	n=4	Not specified	We found that the bacterial community structures in moraine lakes and glacial meltwaters were similar to high mountain lakes in other regions. The study area is characterized by a distinctly lower abundance of total bacteria and by dominance of the CFB group. Within the region, remarkable differences in bacterial abundance and community structure existed between moraine lakes (5140 m and 5152 m) …	N/A
Liu et al.	2009	Culturable bacteria in glacial meltwater at 6,350 m on the East Rongbuk Glacier, Mount Everest	Culturable bacteria in the glacial meltwater in the ablation zones of glacier at high altitude (6,350 m) on Mt Everest were isolated and identified by 16S rRNA amplification and sequencing. Our objectives were firstly to assess the diversity of cold-adapted heterotrophic culturable bacteria in high-altitude glacial meltwater and secondly to investigate bacterial utilization of nutrients and their…	Quantitative	Mt Everest- East Rongbuk Glacier	Not specified	Glacier meltwater	Microbial- bacteria	cant find results specific to water quality	Rural	A collection of 97 morphologically distinct isolates was obtained.	Not specified	The obtained sequences revealed the presence of members of a, b, and c-Proteobacteria, Actinobacteria, and Firmicutes, with the Actinobacteria dominant in the studied habitat. The strains isolated from meltwater were distinctly different from those recovered from a cryoconite hole and under glacier habitat.	The prevailing arsenic exposure and subsequent overt and sub-clinical burden in communities of Nawalparasi district urges health awareness, search for arsenic-safe water options and/or to develop sustainable mitigation plans.
Maden et al.	2011	Factors associated with arsenicosis and arsenic exposure status in Nepal: Implications from community based study.	A significant public health problem due to exposure to arsenic via groundwater in communities of lowland Terai region of Nepal has issued forth need to assess the exposure status and factors associated with arsenicosis. We observed arsenical dermal manifestations and collected and assessed total arsenic content in tubewell water, urine, and hair samples of study subjects at arsenic affected commu…	Quantitative	Nawalparasi district	Drinking	Tube well	Chemical- arsenic	cant find results specific to water quality	Not specified	60 households were randomly selected which had arsenic concentration exceeding 50 lg/l.	Consumption of elevated or high arsenic puts on higher risk of getting arsenicosis and, it is reported that high arsenic levels are a risk to the development of cancers in humans.	Especially in communities Kunwar and Goini of Ramgram tubewell arsenic levels were high: 73% (8/11) and 40% (4/10) of observed tubewells exceeded 200 ppb. Accordingly most of cases were from these communities.	Mutual aggravation of the adverse health effects implied by these results should be interrupted to reduce health risks from exposure to arsenic and from malnutrition.
Maharjan et al.	2005	Short report: Arsenic contamination in drinking water and skin manifestations in lowland Nepal: The first community-based survey	A community based, dose-response study on arsenic contamination was conducted in three communities in the Terai region of lowland Nepal.	Mixed-methods	Terai in lowland Nepal	Drinking	Groundwater- tube wells	Chemical- arsenic	A total of 97.9% of the tube wells had arsenic levels > 10 p-g/L, the WHO limit; 87.6% had levels > 50 p-g/L, the Nepal Interim Standard.	Rural	n=146	Arsenicosis, skin lesions (1,343 (approximately 80% of the inhabitants) subjects indicated the existence of a highly contaminated area in Terai.	This indicated the existence of a “hot spot” in lowland Nepal, where few tube wells provide the inhabitants with safe water.	(a) regular screening and monitoring of tubewells and other sources of water for arsenic contamination; (b) awareness-building and motivational programmes should be organized in arsenic-affected villages so that people stop using arsenic-contaminated water and accept and use the arsenic safe water options; (c) health professionals in the local health posts or hospitals or paramedical persons shou…
Maharjan et al.	2006	Prevalence of arsenicosis in Nepal	Summarize the findings of surveys on arsenicosis cases conducted during 2001-2004 in Terai, Nepal, by governmental and non-governmental organizations in their respective project areas and by some national and international institutes.	Qualitative	Districts of Terai, namely Nawalparasi, Bara, Parsa, Rautahat, Rupandehi	Drinking	Tubewells	Chemical- arsenic	arsenic contamination was detected in 7.4% of tubewells see table 1	Urban & Rural	18635	Cancers, skin manifestations, diabetes	Arsenic contamination in tubewells varied from 2.1% to 25.7%. The prevalence of arsenicosis was, on average, 2.2% and varied from 0.7% in Kapilavastu district to 3.6% in Nawalparasi district.	Recommended that a well-designed groundwater monitoring program be devised to periodically screen hazardous contaminants in water.
Maharjan et al.	2007	Mutual interaction between nutritional status and chronic arsenic toxicity due to groundwater contamination in an area of Terai, lowland Nepal	Reveal the relationship between nutritional status and arsenic toxicity.	Mixed-methods	Nawalparasi district in western Terai.	Drinking	Groundwater- Tubewell	Chemical- arsenic	97.9% and 87.6% of the tubewells exceeded the WHO and Nepal Interim Standard (NIS) limits ( 10 and 50 jig/1, respectively) and >30% exceeded 500	Rural	Water samples from all tubewells in the three communities (n = 146; "age" of tubewells = 10 (8) years; mean (SD)) were collected,	The prevalence of arsenicosis among participants was 15% (83/ 539), being higher in men (23%; 57/248) than in women (9%; 26/291). The prevalence significantly increased with increasing exposure (Table 2, upper).	The present data suggested that exposure to arsenic is associated with an increased prevalence of underweight, a serious health problem in developing countries, which in turn is associated with increased skin manifestation of arsenic poisoning.	N/A
Mahato et al.	2018	Investigating aquifer contamination and groundwater quality in eastern Terai region of Nepal	Assess the groundwater quality of the three districts of Eastern Terai region of Nepal viz. Morang, Jhapa, Sunsari using physicochemical characteristics and statistical approach so that possible contamination of water reservoir can be understood.	Quantitative	Eastern Terai region of Nepal	Drinking	Groundwater- borewells and tubewells	Chemical	Results revealed that the value of analyzed parameters were within the acceptable limits for drinking water recommended by World Health Organization except for pH, turbidity, ammonia and iron. As per Nepal Drinking Water Quality Standards, fuoride and manganese too were not complying with the permissible limit. Among Fe, Mn, and As analysis; only arsenic was below the permissible limits of WHO an…	Rural	175 groundwater samples which included 135 borewell and 40 tubewell samples	Not specified	Undermining pH, turbidity, ammonia, and iron; groundwater in Eastern Terai Districts can be considered safe for drinking and domestic use with certain measures. Iron concentration is a great concern in all these areas. Additionally, the contamination of groundwater with iron and manganese in industrial corridor is high and must be addressed. Tere is always a chance of groundwater contamination th…	MST could be an effective tool for preparing the faecal pollution strategies as these are site specific.
Malla et al.	2018	Identification of human and animal fecal contamination in drinking water sources in the Kathmandu Valley, Nepal, using host-associated Bacteroidales quantitative PCR assays	Aims: (i) to determine the distributions and concentrations of FIB in drinking water sources; (ii) to identify and quantify host-associated fecal markers using the validated Bacteroidales qPCR assays; and (iii) to determine the potential distribution of fecal contamination in different groundwater sources and for different land covers in the valley.	Quantitative	Kathmandu Valley	Drinking	Groundwater- deep and shallow tube wells, shallow dug wells, and stone spouts	Microbial- Bacteriodales	Sixty-six percent (197/300) of the tested groundwater samples had Escherichia coli concentrations higher than the World Health Organization threshold for drinking See table 1	Urban	Dry (n = 152) and wet (n = 148)	Diarrheal diseases	The shallow aquifer sources, mainly shallow dug wells and stone spouts, pose a potentially higher risk to humans compared to tube wells due to the potential presence of pathogens in fecal sources, as indicated by the high prevalence of FIB and fecal markers in these sources.	These findings indicate that water supplied by TFSs is generally of poor quality and should be improved, and proper management of WTs should be implemented.
Malla et al.	2015	Detection of Cryptosporidium, Giardia, fecal indicator bacteria, and total bacteria in commercial jar water in the Kathmandu Valley, Nepal	Jar water samples were examined for the occurrence of Cryptosporidium, Giardia, fecal indicator bacteria, and total bacteria.	Quantitative	Kathmandu Valley	Drinking	Jar water	Microbial	See Table 1 Based on NDW Q S, almost all jar water brands in the Kathmandu Valley have exceeded acceptable limits and are unsuitable for drinking without proper treatment. However, Cryptosporidium and Giardia were not detected in the samples.	Urban	n=30	Microbial contamination of drinking w ater sources poses a risk for w aterborne diseases, including diarrhea.	Ninety-seven percent of the jar water brands were unsuitable for drinking without proper treatment based on the guideline values of the National Drinking Water Quality Standards (NDW Q S) of Nepal. ! There is no guideline value for total bacteria in NDW Q S ever, high concentrations can be indicative of poor control of the regrowing of bacteria and recontamination o ine& client water treatment me…	Further studies should focus more on the distribution and genetic analyses of zoonotic pathogens to assess the risk of passing infections from animals to humans.
Malla et al.	2018	Validation of host-specific Bacteroidales quantitative PCR assays and their application to microbial source tracking of drinking water sources in the Kathmandu Valley, Nepal	Validate host-specific Bacteroidales assays to identify faecal-source contamination of drinking water sources in the Kathmandu Valley, Nepal.	Quantitative	Kathmandu Valley	Drinking	Shallow dug wells, shallow tube wells, deep tube wells and stone spouts	Microbial- Bacteriodales	microbial source tracking (MST) of 74 drinking water samples. Out of these, 20, 12 and 4% samples were judged contaminated by human, ruminant and pig faeces respectively. Detection ratios of human and ruminant faecal markers were relatively higher in built-up and agricultural areas respectively.	Urban	74 drinking water samples	Not specified	microbial source tracking (MST) of 74 drinking water samples. Out of these, 20, 12 and 4% samples were judged contaminated by human, ruminant and pig faeces respectively. Detection ratios of human and ruminant faecal markers were relatively higher in built-up and agricultural areas respectively.	We recommend an increased surveillance of the jar water industry in Nepal. Comparative studies of microbial analysis between source water and treated and stored jar water in the market can provide a better understanding of the currentstatus of jar water production and storage. Such studies can be helpful forlow ering public health risks.
Malla et al.	2019	Performance evaluation of human-specific viral markers and application of pepper mild mottle virus and crassphage to environmental water samples as fecal pollution markers in the Kathmandu Valley, Nepal	Tested 115 environmental water samples were tested for PMMoV and crAssphage to identify fecal pollution.	Quantitative	Kathmandu Valley	Drinking	Groundwater, rivers, springs	Microbial- virus	PMMoV and crAssphage were successfully detected in 62% (71/115) and 73% (84/115) of water samples, respectively. The greater abundance and higher mean concentration of crAssphage (4.1±0.9 log10 copies/L) compared with PMMoV (3.3±1.4 log10 copies/L) indicated greater chance of detection of crAssphage in water samples, suggesting that crAssphage could be preferred to PMMoV as a marker of fecal poll…	Urban	115 water samples	Not specified	PMMoV and crAssphage were successfully detected in 62% (71/115) and 73% (84/115) of water samples, respectively. The greater abundance and higher mean concentration of crAssphage (4.1±0.9 log10 copies/L) compared with PMMoV (3.3±1.4 log10 copies/L) indicated greater chance of detection of crAssphage in water samples, suggesting that crAssphage could be preferred to PMMoV as a marker of fecal poll…	Further, regular monitoring of the lake water quality is necessary to get the maximum benefit of ecosystem services.
Malla et al.	2019	Detection of pathogenic viruses, pathogen indicators, and fecal-source markers within tanker water and their sources in the Kathmandu Valley, Nepal	Investigate water quality in terms of microbial contamination and determine sources of fecal pollution within these waters.	Quantitative	Kathmandu Valley	Drinking	Tanker water	Microbial- bacteria and pathogenic viruses	Escherichia coli was detected in 52% of the 31 TFS samples and even more frequently in WT samples. Fifty-two percent (16/31) of TFS samples were contaminated with E. coli, indicating poor performance of the treatment plants. E. coli detection in 70% (21/30) of WT samples with concentrations higher than the World Health Organization (WHO) guideline values for drinking water (<1 MPN/100 mL) indicat…	Urban	Thirty-one samples from 17 tanker filling stations	Pathogenic viruses	Escherichia coli was detected in 52% of the 31 TFS samples and even more frequently in WT samples. Of the six pathogenic viruses tested, enteroviruses, noroviruses of genogroup II (NoVs-GII), human adenoviruses (HAdVs), and group A rotaviruses were detected using quantitative PCR (qPCR) at 10, five, four, and two TFSs, respectively, whereas Aichi virus 1 and NoVs-GI were not detected at any sites…	N/A
Malla-Pradhan et al.	2022	Water quality assessment through numerical indices in Phewa Lake, Nepal	Rate the status of water quality in Phewa Lake concerning the water quality index (WQI), heavy metal pollution index (FIPI), and pollution load index (PI).	Quantitative	Phewa Lake- Gandaki province of Nepal	Not specified	Lake	Chemical- heavy metals	In general, the mean value of 53.09 indicates the quality of water in Phewa Lake is good in the course of the study according to water quality index. The mean HPI value for the winter season (367.35)> rainy season (208.64)> autumn season (182.14), indicating that the water of Phewa Lake poses high risk regard to heavy metal contamination.	Urban	16 various sites	Not specified	On the other hand, HPI and PI values indicate that the lake water was polluted due to heavy metals (especially Pb).	Comprehensive training on adequate filter handling, as well as better filter products, are required to improve the impact of filter use.
Meierhofer et al.	2018	From water source to tap of ceramic filters-factors that influence water quality between collection and consumption in rural households in Nepal.	Assess changes in water quality between the water source and the tap of locally produced low cost ceramic water filters used by a community living in hygienically critical conditions in a remote mountainous area in Western Nepal.	Mixed-methods	Western Nepal-Dullu Municipality-3 in Dailekh District	Drinking	Piped water collected in container	Microbial- bacteria (E. coli)	The geometric mean of E. coli was 64 CFU/100 mL (10–90 Percentile: 8–954 CFU/100 mL) before the observed cleaning process and 44 CFU/100 mL (10–90 Percentile: 1–945 CFU/100 mL) after it. This difference was not significant (t = 1.3, p = 0.2).	Rural	Data was collected from 42 rural households	Diarrhea	Water quality significantly deteriorated after the source water was filled into transport containers. This indicates that the first steps to reduce the contamination of drinking water should target the containers used for drinking water transport to assure that they are hygienic. The use of ceramic water filters improved drinking water quality in 40% of the households.	The main focus should be on the improvement of the water resources management. In addition and to ensure adequate flows for downstream as well as upstream users, an effective catchment-based water management plan involving all stakeholders must be developed and implemented.
Merz et al.	2004	Public water sources in rural watersheds of Nepal's Middle Mountains: Issues and constraints.	Document qualitative and quantitative aspects of the public water supply for domestic purposes in the Jhikhu Khola and Yarsha Khola watersheds and to relate these issues to other watersheds in the HKH.	Mixed-methods	Middle mountains- Jhikhu Khola and Yarsha Khola watersheds See fig 1	Drinking	Included various types of water sources including natural springs (mool), improved springs or spring boxes (kuwa), stone spouts (dhunge dhara), taps (dharo; water supply through pipe with proper tap or open PVC pipe end), dug wells (inar), and streamlets (kholsa).	Microbial and chemical	The results of the detailed chemical and microbiological analyses indicate that most of the 31 investigated sources are polluted. See fig. 5 for microbial	Not specified	These analyses were only performed on 31 sources,	Diarrhea	Microbial contamination observed in both seasons appears to have a major impact on health of the locals, because 25% of patients visiting the local health service center are associated with waterborne diseases. Although chemical parameters are all well under WHO guideline values, elevated levels of nitrate and phosphate are an indication of chemical pollution related to the increasing tendency of…	Future studies that further document and monitor wetland biodiversity are necessary.
Moravek et al.	2019	Baseline biodiversity and physiochemical survey in Parvati Kunda and surrounding area in Rasuwa, Nepal	Present the first scientifically conducted biodiversity survey of the wetland.	Quantitative	Parvat Kunda, a small, alpine wetland located near the village of Gatlang in Rasuwa, Nepal,	Drinking	Groundwater and rainfall/ snowmelt-fed eutrophic wetland	Microbial- bacteria (total coliform, Escherichia coli, Giardia, Salmonella, Shigella) Chemistry- nutrients	Parvat Kunda was found to be contaminated with E. coli in both February and May and the Giardia trophozoite that is an actve stage was found in May.	Not specified	18 quadrats	Water-borne illnesses	Compared to water sources, taps generally contained higher levels of E. coli and greater variaton in other tested contaminants (Table 9).	N/A
Mueller & Hug	2018	Climatic variations and de-coupling between arsenic and iron in arsenic contaminated ground water in the lowlands of Nepal	This article includes a detailed discussion referring to the very weak correlation or decoupling between aqueous As and Fe in the ground water and addresses possible consequences for water treatment.	Quantitative	Ramgram (capital of the district Nawalparasi, Ramgram labeled “Nawalparasi” in Figs. 1 and 2) or in the villages Manari, Panchanagar, Sukauli and Tilakpur.	Not specified	Groundwater- tubewells	Chemical- arsenic	Arsenic concentration was clearly above the WHO guideline of 10 mg/l in all samples.	Urban & Rural	n=35	Arsenicosis	The striking variation of both Fe and As concentrations in the ground water in Nawalparasi district reflects the extremely heterogeneous alluvial sediments in this a region on a municipality scale as well as the changes over time in redox conditions.	Seasonal investigation is thus recommended for further studies to appropriately secure quality of well water for local people. Use of a safe aquifer with security level will be effective for prevention of arsenic poisoning.
Nakano et al.	2014	Geochemical assessment of arsenic contamination in well water and sediments from several communities in the Nawalparasi District of Nepal	Arsenic contamination of well water is a serious issue in the Nawalparasi District of the Terai region in Nepal. A local investigation was carried out on 137 tubewells in 24 communities of the district in December 2011.	Quantitative	Nawalparasi District of the Terai region	Both	Well water- tube wells	Chemical- arsenic	The investigation revealed that the average arsenic con- centration in the tube wells was 350 lg/L, and that nearly 98 % of the wells exceeded the WHO guideline arsenic level limit of 10 lg/L. See Fig. 2	Rural	137 tube wells	Arsenicosis	Arsenic levels above 500 lg/L were detected in well water from a few, but limited number of communities. Patkhauli, Mahuawa, Thulokunwar, and Goini communi- ties showed high arsenic levels in shallower wells around 18–20 m, whereas Bhagiogini, Ghanshyampur, and Khokharapura communities showed high levels in the deeper wells at around 55–75 m.	N/A
Nicholson et al.	2018	An assessment of drinking water sources in Sagarmatha National Park (Mt Everest Region), Nepal	Investigate the bacteriological characteristics and physical parameters of drinking water sources in Sagarmatha National Park, Nepal.	Quantitative	Sagarmatha National Park (Mt Everest Region)	Drinking	Samples from community drinking water sources (generally groundwater-fed springs) and 5 additional samples from surface water and glacial meltwater.	Microbial	All of the samples tested met World Health Organization drinking water standards for physical parameters. In terms of fecal contamination, 8 samples contained no CFUs (colony-forming units), conforming to the World Health Organization and Nepali national standards; the remaining 26 samples contained between 1 and 100 CFUs, and this range is rated a low to moderate risk by the World Health Organiz…	Not specified	Sampled 29 community drinking water sources and 5 surface-water sources.	Waterborne illnesses and diarrhea	The data show a positive correlation between bacteria content and temperature, and a weak negative correlation between bacteria content and elevation. Samples from the more populated, lower elevation (,3500 m) areas had higher levels of Escherichia coli and of coliform bacteria in general. This suggests that the samples from warmer and lower-elevation areas have a higher proportion of surface wat…	Population, tourist numbers, and surface-water contamination appear to be the controlling factors in fecal contamination of drinking water sources. Continued monitoring of physical parameters and E. coli and other coliform bacteria will be essential as the Nepalese government and others work to benefit sustainably from the expanding tourism industry, particularly in Sagarmatha National Park.
Pant	2011	Ground water quality in the Kathmandu valley of Nepal	The groundwater quality of Kathmandu valley was evaluated for drinking purpose and estimated the pollutants level in the groundwater aquifer.	Quantitative	Kathmandu valley	Drinking	Shallow well, tube well, and deep- tube wells	Microbial and chemical	It was found that the groundwater in the valley is vulnerable to drink due to presence of iron and coliform bacteria. Iron was estimated to be much higher then the acceptable limit of World Health Organization (WHO) drinking-water quality guidelines (1.9 mg/L). Total coliform bacteria enumerated in groundwaters significantly exceeded the drinking water quality standard and observed maximum colifo…	Urban	87 groundwater samples were collected from shallow wells (56), tube wells (20), and deeptube wells (11).	Not specified	The groundwaters in the valley were found to be contaminated with iron and coliform bacteria.	N/A
Pant et al.	2016	Bacteriological quality of bottled drinking water versus municipal tap water in Dharan municipality, Nepal	Analyze the bacteriological quality of bottled drinking water and that of municipal tap water	Quantitative	Dharan Municipality	Drinking	Bottled and Municipal Tap	Microbial	All of the municipal tap water samples and most of the bottled drinking water samples distributed in Dharan municipality were found to be contaminated with one or more than one type of indicator organisms. On the basis of our findings, we may conclude that comparatively, the bottled drinking water may have been safer (than tap water) to drink.	Urban	100 samples (76 tap water and 24 bottled water)	Not specified	One hundred percent of the tap water samples and 87.5 % of the bottled water samples were found to be contaminated with heterotrophic bacteria. Of the tap water samples, 55.3 % were positive for total coliforms, compared with 25 % of the bottled water. No bottled water samples were positive for fecal coliforms and fecal streptococci, in contrast to 21.1 % and 14.5 % of the tap water samples being…	N/A
Pant et al.	2021	Imprints of COVID-19 lockdown on the surface water quality of Bagmati river basin, Nepal	Present the imprints of COVID-19 lockdown on the surface water quality and chemical characteristics of the urban-based Bagmati River Basin (BRB), Nepal.	Quantitative	Bagmati River	Both	River	Hydrochemistry	Similarly, during post-lockdown, WQI ranged from 7 to 46 and 30 to 54 for the main river and the tributaries, again indicated overall excellent to good water quality (Table 3). It was suggested that IWQI was a “Good” category during pre-lockdown whereas, it was observed as an “Excellent” category during post-lockdown along the tributaries and main river.	Urban	50 water samples were collected from 25 sites	Not specified	The results showed an impressive recovery of the water quality in the BRB during the lockdown phase as compared to the pre-lockdown status. The study also suggested that it is worth controlling the rampant anthropic activities in the vicinity of the river to improve the water quality rather than investing a huge amount of economic resources for the restoration.	The database and analytical results of this study could be useful for governmental bodies and other concerned stakeholders in developing sustainable river basin management policies and maintaining water quality in the river basin. Further investigations on hydrochemical variables, including major ions, are recommended to better understand the sustainability of water quality under the context of g…
Pant et al.	2021	Hydrochemical appraisal and solute acquisitions in Seti River Basin, Central Himalaya, Nepal	Assess the hydrochemistry and water quality concerning drinking and irrigational uses in the Seti River Basin (SRB), Nepal.	Quantitative	Seti River Basin (SRB)- central himalayan region	Both	Surface river water	Chemical	Furthermore, water quality in connection to drinking and irrigation uses revealed that the basin has mostly retained its natural water quality.	Not specified	45 water samples	Not specified	The hydrochemistry of the Seti River Basin (SRB) is found to be varied during pre-monsoon, mon- soon, and post-monsoon seasons. Precisely, the better quality of water for irrigation was obtained during the monsoon season, which was mainly attrib- uted to the dilution of chemicals owing to the mon- soon-driven climatic seasonality.	This study called for in-depth investigations that would give more insights for safe and sustainable water supply to the Himalayan river basins and safeguard the human and ecological health.
Pant et al.	2020	Spatiotemporal characterization of dissolved trace elements in the Gandaki River, Central Himalaya Nepal	A comprehensive investigation was conducted on trace elements (TEs) in the glacier-fed Gandaki River Basin, Central Himalayas Nepal.	Quantitative	Gandaki River Basin, Central Himalayas Nepal.	Both	Surface river water	Chemical- trace elements	The results revealed that the maximum concentrations of all the measured TEs were lower than the permitted concentrations of drinking water guidelines, except the maximum concentration of Zn, which is above the Chinese standard (Table 1). It should be noted that As in some of the sampling locations during the certain season had its concentrations close to the permitted concentrations for drinking…	Not specified	93 water samples were collected from 31 locations in pre-monsoon, monsoon and post-monsoon seasons	Not specified	Even though the priority toxic pollutants, i.e., As, Cd, Cr, Cu, Pb, and Ni are not a critical issue at present, they are the salient indicators of deteriorating water quality in the basin. Based on the comparison of the TEs with regional and global mean values and the drinking water quality guidelines, the elevating concentrations of As and Zn may pose safety concerns at few locations.	Thus, further in-depth research is suggested to ensure the safety and improvement of the water quality in BRB. The findings of the study call for immediate actions against the direct discharge of municipal wastes and untreated effluents into the river water for restoration.
Pant et al.	2021	Distribution and risk appraisal of dissolved trace elements in Begnas Lake and Rupa Lake, Gandaki Province, Nepal	Contamination of the trace elements (TEs) in the freshwater ecosystems is becoming a worldwide problem. This study was carried out to investigate the TEs contamination, and their associated health risk in Begnas Lake and Rupa Lake, Gandaki Province, Nepal.	Quantitative	Begnas Lake and Rupa Lake, Gandaki Province, Nepal.	Drinking	Lake	Chemical- trace elements	In good agreement with above, the water quality index (WQI) of the Begnas Lake and Rupa Lake was 2.67 and 5.66, respectively, specifying the lake water was safe for drinking and public health concern.	Urban & Rural	30 water samples	Prior studies have highlighted that the consumption of contaminated water with elevated concentrations of TEs may cause multiple health issues including cancer.	The two and four principal components were observed in the Begnas Lake and Rupa Lake, respectively, signifying the geogenic contributions with minor anthropic signatures of TEs in both the lakes. The PCA results conclude that the elevated concentrations of Cr, Cu, Mn, Pb, and Zn were contributed from both geogenic and anthropic sources.	Thus, in-depth study in the river basin focusing at the spatiotemporal level is recommended for maintaining the water quality and the ecological integrity in the SRB, Central Himalaya Nepal.
Pant et al.	2023	Seasonal variations and health risk assessment of trace elements in the Badigad River, lesser Himalayas, Nepal	Investigate the trace elements (TEs) content and their health risk assessment in the Badigad River Basin in the lesser Himalayas of Nepal.	Quantitative	Badigad River Basin in the lesser Himalayas of Nepal	Both	Surface river water	Chemical- trace elements	The TEs content in all samples were found to be within the WHO recommended guideline for drinking and domestic purposes.	Urban & Rural	44 water samples were collected from 22 different sites during the pre-monsoon and monsoon seasons,	The cancer index (CI) showed that all the reported TEs are at low-risk levels.	The concentration of the TEs varied significantly seasonally and spatially, with seasonal variation characterized by varying inputs, including discharge to the main river and its tributaries. Principal component analysis revealed that geogenic factors were the primary contributors to the TEs in the river water, with anthropogenic factors being secondary.	Seasonality impacts with depth-wise investigations are recommended for the further studies.
Pant et al.	2021	Seasonal variations and health risk assessment of trace elements in Seti River Basin, Gandaki Province, Nepal	Explore the seasonal variability and associated health risks of dissolved trace elements (TEs), a total of 45 water samples (15 samples in each season) were collected from the Seti River Basin during pre-monsoon, monsoon, and post-monsoon seasons.	Quantitative	Seti River Basin (SRB)- central himalayan region	Not specified	Surface river water	Chemical- trace elements	The concentrations of all the measured TEs were within the limits of permissible drinking water quality set by the WHO and hence the environmental quality of the SRB is currently safe from the perspective of TEs contaminations.	Not specified	A total of 45 water samples (15 samples in each season)	The hazard index and cancer index were found to be <1.00 and 10_6–10_4, respectively indicating minimum health impacts.	A total of 15 TEs were analysed and the results revealed that Arsenic (As), Chromium (Cr), and Nickel (Ni) were primarily controlled by lithogenic sources, whereas, Cadmium (Cd), Cobalt (Co), Cesium (Cs), Cupper (Cu), Manganese (Mn), Lead (Pb), and Zinc (Zn) were derived from both anthropic and geogenic sources.	N/A
Pantha et al.	2022	Water quality index of springs in mid-hill of Nepal	Access the water quality index (WQI) of spring in April, and May (pre-monsoon months) and June (monsoon month) in Tanahun district of Nepal.	Quantitative	Tanahun district in the western mid-hill region of Nepal	Not specified	Spring water	Microbial and chemical	However, electrical conductivity (EC), total dissolved solids (TDS), and fecal coliform (E. coli) exceeded the WHO, and NDWQS permissible limit of drinking water. The presence of fecal coliform made the water unsuitable for drinking purposes without treatment. Nevertheless, all the other parameters (turbidity, pH, ammonia, nitrate, total hardness, calcium hardness, and alkalinity) were found with…	Not specified	n=9 Water samples were collected from the three springs (Fig. 1) on the monthly basis at the end of the month for three months	Not specified	Our result shows the decreased concentration of E.coli with the increased volume of water during June, which implies the inverse relationship between E.coli and discharge.	It is suggested that iron is not only responsible for nitrate reduction, however that iron is serving as indicator of denitritication process. More studies are required in order to quantify the amount of nitrate loss from the shallow groundwater aquifer of Kathmandu due to denitrification.
Pantha et al.	2021	Faecal pollution source tracking in the holy Bagmati River by portable 16S rRNA gene sequencing	A suitcase laboratory was used for 16S rRNA amplicon sequencing to assess microbial water quality in the holy Bagmati River, Kathmandu, Nepal.	Quantitative	Bagmati River, Kathmandu, Nepal.	Both	Surface river water	Microbial- bacteria	There was a significant increase of putative faecal indicator bacteria from the most upstream to the most downstream site, demonstrating the deleterious impact of poorly managed sanitation in the densely settled urban areas of the Kathmandu Valley on the Bagmati River water quality.	Not specified	Six different sites in the Bagmati River were sampled, two times during the monsoon and once in the post monsoon, while WWTP influent and effluent were sampled only once in monsoon and post monsoon.	Waterborne illnesses, diarrhoeal diseases Chronic exposure to such compounds and microbes may have severe consequences, including diseases conditions, multidrug resistance and endocrine disruption.	Evidently, as the Bagmati River flowed into more densely populated areas, the characteristics of its water microbiome changed from a composition more similar to treated, to a composition more similar to untreated urban sewage, but the composition of the urban sewage was variable for the monsoon and post-monsoon season.	It is recommended to use water treatment methods such as use of chlorine or lime before supplying for drinking purposes to avoid E. coli contamination. Overall, application of conservation measures to the spring can improve the water quality
Pathak & Hiratsuka	2010	An investigation of nitrate and iron concentrations and their relationship in shallow groundwater systems of Kathmandu	Highlight the current status and trends of the nitrate and iron in shallow groundwater systems and their relationship to water depth and well types.	Quantitative	Kathmandu valley	Not specified	Groundwater - shallow tube wells, dug wells and stone spouts	Chemical- nitrate and iron	Nitrate-nitrogen ranged from 0.0 to 26.4 mg/L with average concentration 4.22 mg/L to the shallow ground-water systems of Kathmandu, where 16% of the sampled wells exceeded old WHO guidelines of 10 mg/L as nitrate-nitrogen; however, another 33% of wells have impacted levels of nitrate between 2 and 10 mg/L (Fig. 2). The concentration of iron in most of the observation wells exceeded the maximum a…	Urban	Ninety sources	Not specified	The spatial distribution map reveals high nitrate-nitrogen is abundantly found in the shallow groundwater, especially in dug wells and stone spouts (up to 26.4 mg/L), which suggests it is still major threat to groundwater quality in shallow aquifer of Kathmandu. At the same time, elevated nitrate concentrations were not found in sample groundwater sources in study area where elevated iron concent…	Therefore, a further study of quantitative modeling analysis is required in order to quantify the source of different elements.
Paudel & Basi-Chipalu	2022	Microbiological assessment for potable water	Assess the quality of drinking water with respect to physiochemical and microbiological parameters.	Quantitative	Kageshwori Manohara Municipality, Kathmandu	Drinking	Stone spout, tap, well, boring, hand pumps and jar	Microbial and chemical	63 random water samples were collected from different sources like stone spout, tap, well, boring, hand pumps and jar from different wards of Kageshwori Manohara Municipality, Kathmandu.	Urban	63 samples from 7 sites	Not specified	The study was carried out for 6 months from January to July, 2019. The pH of the samples was in the range of 6.5-7.2, temperature 5-19 °C, chloride 0-96.56 mg/L, nitrate 0-5.4 mg/L and iron 0-1.1 mg/L. The physicochemical parameters including pH, temperature, chloride, nitrate of the samples were found to lie within the WHO guideline value except iron where 4 (6.34%) samples including 2 tap, 1 bo…	Immediate action is needed to prevent further deterioration of the river and amplify efforts to slow the emergence and spread of resistance.
Paudyal et al.	2016	Variations of the physicochemical parameters and metal levels and their risk assessment in urbanized Bagmati River, Kathmandu, Nepal.	Provide detailed information from the tributaries of Bagmati, water quality health assessment in the Bagmati River during the current state of rapid urbanization, and socioeconomic development including the risk assessment from trace metals.	Quantitative	Bagmati river within the Kathmandu Valley	Not specified	Surface river water	Chemical- ions and trace elements	See table 5	Urban	34 samples	All averaged HQ values less than 1, indicating no or limited health risk of metals from the river to the local residence.	Most of the elements and ions showed higher concentration in the urban section of the river compared to the headwaters and exhibited a dependency with the population density adjacent to the river. Primary health risk assessment for trace metals indicated that the surface water in Bagmati River has low risk; however, some metals like Sb and Mg were close to unity indicating possible threat.	N/A
Paudyal et al.	2016	Major ions and trace elements of two selected rivers near Everest region, southern Himalayas, Nepal	During pre-monsoon of 2013, water samples were collected from 30 sites of two major rivers, viz. Dudh Koshi and Indrawati to assess the river water quality on the southern side of the Nepalese Himalayas.	Quantitative	Koshi River Basin on the southern side of the Nepalese Himalayas, viz. Dudh Koshi River (Everest region) and Indrawati River.	Not specified	Surface river water	Chemical- ions and trace elements	Very low concentration of trace elements was found in most of the samples which were within the WHO guidelines. In addition, the concentrations of toxic elements such as As and Pb were below the detectable limits in most of the samples.	Not specified	30 sampling sites	Not specified	Overall results showed that the river waters in these areas were undisturbed despite some agricultural and anthropogenic impacts.	Overall, the Bagmati River is polluted and is comparable with some of the most polluted rivers around the world and needs restoration.
Pokhrel & Thapa	2004	Prevalence of Aeromonas in different clinical and water samples with special reference to gastroenteritis.	Initiate the isolation and identification of Aeromonas spp. from the stool samples of gastroenteritic patients and to determine the prevalence of Aeromonas spp. in other clinical samples and water.	Quantitative	Tribhubhan University Teaching Hospital in Medicine, Kathmandu, Nepal	Not specified	Tap water	Microbial	Aeromonas spp. were isolated from 58.5% of water samples obtained from different hospitals. The commonest species was A. hydrophila (62.5%) followed by A. caviae (20.8%) and A. sobria (16.7%). In vitro susceptibility testing showed that the aminoglycosides and fluroquinolones were the effective antibiotics against Aeromonas. It was found that 88.9% of Aeromonas spp. isolated from stool samples we…	Urban	41 water samples were tested for Aeromonas bacteria	Patients with gastroenterititis	Aeromonas spp. were isolated from 58.5% of water samples obtained from different hospitals. The commonest species was A. hydrophila (62.5%) followed by A. caviae (20.8%) and A. sobria (16.7%). In vitro susceptibility testing showed that the aminoglycosides and fluroquinolones were the effective antibiotics against Aeromonas. It was found that 88.9% of Aeromonas spp. isolated from stool samples we…	It can be recommended that the regular monitoring of quality of water and maintenance of source of water is needed in Kageshwori Manohara Municipality. Therefore, the consumers themselves should be aware of pollution of water, and its impact in their health. There should be regular programs regarding water treatment processes such as boiling, filtration, chlorination.
Poudel et al.	2021	Microbial and physico-chemical quality assessment of rivers of Kathmandu Valley	Detect the physio-chemical and microbiological parameters of water sample from the Bagmati river and its tributaries of Kathmandu valley along with antibiotic susceptibility.	Quantitative	Kathmandu Valley	Not specified	River	Microbial and chemical	All 11 samples were positive for E. coli. Identification of E. coli during the study indicates the fecal contamination of human origin in Bagmati River and its tributaries.	Urban & Rural	11 samples	Waterborne diseases	The quality of water is worse in the urban core areas compared to that of upstream. The presence of fecal coliform in river water is the prime indication of a possible source of an outbreak for waterborne diseases and water is not suitable for drinking purposes without proper treatment. High resistance towards some antibiotics shows the threat to the exposure of antibiotics resistance bacterial s…	Immediate action is needed to prevent further deterioration of the river and amplify efforts to slow the emergence and spread of resistance.
Pradhan et al.	2022	Long-term assessment of water quality of Kathmandu University Drinking Water Supply Centre, Nepal	Present the improved drinking water supply at KU through the establishment and operation of aKUa.	Quantitative	The groundwater deep boring is located at the premisesof the central campus and the source of the Dhulikhel Water Supply system is located at Kharkhola, Kavre	Drinking	Groundwater deep boring	Microbial and chemical	Also, results revealed the analyzed variables were comparable with the National Drinking Water Quality Standards, 2005 of the Government of Nepal and found to be within the permissible limit.	Not specified	Not specified	The prevalence of bacterial contaminations is the major cause of waterborne illness in humans.	From the three years of continuous monitoring, we conclude that the quality of drinking water within the criteria set by the NDWQS of Nepal. However, bacterial contamination was one of the main concerns for this water supply system until the end of 2018. From PCA, we recognized nitrate, ammonia, EC, TDS, DO, pH, TH, Ca-H, and chloride as the main components infuencing water quality after treatmen…	N/A
Pradhan et al.	2005	Knowledge of water quality and water borne disease in rural Kathmandu Valley, Nepal	Investigate the quality of drinking water used by the communities of Bungamati, a rural town of Kathmandu Valley, Nepal and of local knowledge of water quality and water borne diseases.	Mixed-methods	Bungamati, a rural town of Kathmandu Valley, Nepal	Drinking	Wells, stone spouts, ponds, streams, and public and private taps,	Microbial and chemical	The results show that the physical and chemical parameters of the sample water of different water sources lie within the World Health Organization guideline values. The values of the bacteriological parameters such as coliform bacteria and Escherichia coli are such that the drinking water is not potable in terms of bacteriological point of view.	Rural	Twenty-five water samples, each with one replicate, were collected representing all drinking water sources such as wells, stone spouts, ponds, streams, and public and private taps.	Water borne diseases such as cholera, typhoid fever, dysentery and gastro-enteritis.	The results show that the physical and chemical parameters of the sample water of different water sources lie within the World Health Organization guideline values. The values of the bacteriological parameters such as coliform bacteria and Escherichia coli are such that the drinking water is not potable in terms of bacteriological point of view.	Establishment and proper implementation of such water treatment plants with strong monitoring in other diferent sectors of Nepal will help in the advancement of safe drinking water supply meeting SGDs Target 6.
Rai et al.	2012	A large-scale study of bacterial contamination of drinking water and its public health impact in Nepal	A large scale study on contamination of drinkingwater wasdone covering all three ecological belts( mountain, hill and Terai) in all five (eastern, central, western, mid-western and far-westem) development regions ofNepal during 2009-2011.	Quantitative	Belts (mountain, hill and Terai) in all five (eastern, central, western, mid-western and far-westem) development regions	Drinking	Of the total 506 water samples, 335 were piped tap, 129 were boring water, 16 natural tap (spout), 16 were well (sallow/deep well) and 10 were mineral/Uroguard treated water (Table-2).	Microbial- bacteria (E.coli)	Bacteriologically, 88.5% (448/506) samples were positive for total coliform where 56.5% (286/506) were positive for fecal coliform	Urban & Rural	506 water samples	Three and half million people die every year due to unsafe water and lack ofproper sanitation. Diarrhea alone causes four percent of all deaths and five percent of health loss to disability, mostly among children in developing countries.	Despite the high sanitary coverage,TC contamination rate was highest in hilly region followed by mountain and Terai (plain) regions, respectively.	Future WQI scenarios can be computed based on numerical analysis, consideration of the possible impacts of existing river restoration activities, and future land use and population dynamics.
Rai et al.	2009	Status of drinking water contamination in Mountain Region, Nepal	Status of drinking water contamination was studied in three mountainous districts in Nepal.	Quantitative	Sankhuwasabha: 11, Rasuwa: 12 and Dolpa: 20	Drinking	Piped and/or natural spout/well	Microbial- bacteria (E.coli)	Altogether, over 70% of the water sources (piped and/ or natural spout/well) in these three mountain districts were positive for Esch. coli.	Urban & Rural	43 water samples	Waterborne diseases like diarrheal disease, typhoid fever and others	Present findings clearly indicated that the water source/supply in these mountainous areas is fecally contaminated and the water must be boiled / purified for drinking purpose.	N/A
Regmi et al.	2017	Applying a water quality index model to assess the water quality of the major rivers in the Kathmandu Valley, Nepal	Investigate the water quality aspect for the aquatic ecosystems and recreation of the major rivers in the Kathmandu Valley using the Canadian Council of Ministers of the Environment water quality index (CCME WQI).	Quantitative	Bagmati River in Kathmandu Valley	Not specified	River	Chemical	Figures 5 and 6 present the CCME WQI values for all sampling locations for aquatic ecosystems and recreational water uses collected using the 10 physicochemical parameters. Pb and most of the DO, BOD, PO4, Cr, and TSS values did not meet the water quality objectives (Table 1 and Tables S2–S6).	Urban & Rural	20 different sampling locations were sampled from 1992 to 2015	Not specified	The WQI values indicated that the water at most of the sampling locations is poor for both the aquatic ecosystems and recreational uses, particularly in more densely populated settlements and core urban areas.	N/A
Rupakheti et al.	2017	Assessment of water quality and health risks for toxic trace elements in urban Phewa and remote Gosainkunda lakes, Nepal	The concentration of 13 metals (Al, V, Cr, Mn, Fe, Co, Ni, Cu, Zn, As, Cd, Pb, and Hg) and their associated health risk assessment was performed for two Himalayan lakes, urban Phewa and remote Gosainkunda, from Nepal.	Quantitative	Urban Phewa and remote Gosainkunda (lakes)	Drinking	Lake	Chemical- trace elements	The results revealed that WQI of the remote lake fell into excellent water quality and urban lake fell into poor water quality, which is also supported by the Ml calculation.	Urban & Rural	77 water samples	In this study, it was observed that the people using water from remote Lake Gosainkunda have no health risk.	Based on the available water quality guidelines, it was found that the high altitude protected lake (Gosainkunda) is safe and pose no or minimal health risk to the human population and the aquatic environment. In addition, WQI and MI also indicated potable water quality for Gosainkunda, whereas the urban lake (Phewa) had the poor water quality.	Further studies are needed to find the adverse effects, if any, on the wildlife dependent on this 'river.
Sah et al.	2000	Assessment of Water Pollution in the Narayani River, Nepal	Water from seven sites in the Narayani River was analyzed for various physico-chemical parameters like pH, temperature, conductivity, turbidity, total suspended solids (TSS), dissolved oxygen (DO), biological oxygen demand (BOD), chemical oxygen demand (COD) and total alkalinity. Similarly, the amount of ammonium-N, nitrate-N, nitrite-N, total phosphate, sulphate, sodium, potassium, calcium, magn…	Quantitative	Narayani River in the Terai of Central Nepal	Not specified	Surface River water	Chemical	Water from seven sites in the Narayani River was analyzed for various physico-chemical parameters like pH, temperature, conductivity, turbidity, total suspended solids (TSS), dissolved oxygen (DO), biological oxygen demand (BOD), chemical oxygen demand (COD) and total alkalinity. Similarly, the amount of ammonium-N, nitrate-N, nitrite-N, total phosphate, sulphate, sodium, potassium, calcium, magn…	Not specified	7 sampling sites in the Narayani River was analysed in the rainy, winter and summer seasons	Not specified	Some of the parameters were found relatively unifonn throughout the stretch of the river for which water was analyzed, where as the values of pollution indicating parameters such as pH, conductivity, suspended solids, alkalinity, some nutrients and heavy metals were higher at Site-2 near Gaindakot, just after the input of paper industry effluents. The water in the river gets heavily polluted afte…	Finally, an in-depth study is recommended considering the monsoon driven seasonality for further insights and future sustainability of the reservoir.
Sapkota	2021	Assessment of water quality using multivariate statistical approaches in Jagadishpur Reservoir, Lumbini Province, Nepal	Tthe water quality parameters including temperature, pH, electrical conductivity (EC), total dissolved solids (TDS), oxidation–reduction potential, dissolved oxygen (DO), total hardness, Ca2+, Mg2+, K+, Na+, Fe3+, NH4+, NO3_, PO43_, Cl_, HCO3_, CO2 and chemical oxygen demand (COD) were investigated in the Jagadishpur Reservoir (a Ramsar Site, Reference No. 1315) in 2019.	Quantitative	Jagadishpur Reservoir, Lumbini Province, Nepal	Both	Surface reservoir	Chemical	The aggregate results of the WQI, EC, Na%, SAR, and MH are found to be 74.06, 200.40 _S/cm, 32.18, 0.54, and 43.54, respectively, suggesting that the water quality of the reservoir is mostly suitable for drinking and irrigational purposes.	Not specified	Fifteen sampling points	Not specified	Despite deteriorating water quality owing to anthropic activities to some extent, it can be concluded that the overall water quality of the reservoir has mostly retained its pristine condition which is also confrmed from the “good” category of WQI.	Thus, the WHO’s current reliance on acceptability concerns to deter consumers from drinking water with concentrations of iron and manganese high enough to cause health risks may not be sufficient to protect public health [17, 81]. Relying on acceptability concerns to deter consumers from unsafe water may be particularly hazardous for the most-economically disadvantaged, since they may be more wil…
Sarkar et al.	2022	Drinking water quality and public health in the Kathmandu Valley, Nepal: Coliform bacteria, chemical contaminants, and health status of consumers	Analyzed drinking water samples from 35 tube wells, dug wells, stone spouts, and municipal tap water for bacterial and chemical contaminants, including total and fecal coliform, aluminum, arsenic, barium, beryllium, boron, cadmium, cobalt, chromium, copper, fluoride, iron, mercury, manganese, molybdenum, nickel, lead, antimony, selenium, thallium, uranium, vanadium, and zinc. We also asked a samp…	Mixed-methods	Kathmandu Valley	Drinking	Tube wells, dug wells, stone spouts, and municipal tap water	Microbial- bacteria (total and fecal coliform) Chemical- metals	We found widespread bacterial contamination of water sources, with 94% of sources having detectable total or fecal coliform. Nepal Drinking Water Quality Standards and World Health Organization (WHO) Drinking-Water Guidelines or health-based values were exceeded for aluminum (max = 0.53 mg/L), arsenic (max = 0.071 mg/L), iron (max = 7.22 mg/L), and manganese (max = 3.229 mg/L).	Urban	35 public drinking water sources (7 dug wells, 18 tube wells, 9 stone spouts, and 1 municipal tap) 146 households and 603 individuals.	GI symptoms, reported hypertension, common cold, and schooling attitude were tested	We did not find significant effects of other water contaminants on the health conditions studied (GI symptoms, hypertension, and common colds) after adjusting for water source, household, and social factors.	N/A
Shakya et al.	2019	Seasonal groundwater quality status and nitrogen contamination in the shallow aquifer system of the Kathmandu Valley, Nepal	Spatially distributed shallow dug well samples were collected during both the dry and wet seasons of 2016, and the nitrogen compound, chloride (Cl_), and iron (Fe2+) concentrations were analyzed.	Quantitative	Kathmandu Valley	Drinking	Groundwater- shallow dug wells	Chemical- nitrogen, iron, and chloride	See Table 1	Urban	182 samples, including 97 from the dry season and 85 from the wet season	See 4.8. Health Effects	Based on seasonal comparison, it was found that the groundwater in Kathmandu Valley is more vulnerable and poses high health risks during the wet season. Unlike shallow groundwater, deep groundwater shows contrasting nitrogen abundance.	N/A
Sharma et al.	2012	First results on bathymetry and limnology of high-altitude lakes in the Gokyo Valley, Sagarmatha (Everest) National Park, Nepal	Investigate for the first time the morphology, physical and chemical characteristics of three high-altitude lakes in the Gokyo Valley, Everest National Park, Nepal.	Quantitative	Gokyo Valley, Everest National Park, Nepal.	Not specified	Lake	Chemical- metals	Although most of the analyzed metal concentrations were below the level recommended by the WHO for safe drinking water, lead (Pb) and cadmium (Cd) levels exceeded the limits in some of the samples.	Not specified	Three lakes of Gokyo wetlands were sampled	However, owing to the high risks of Pb and Cd pollution for human health, we must be very cautious about utilizing lake resources for human consumption.	The most probable route of these pollutants to high-altitude lakes in the Himalayas is long-range transportation by monsoon precipitation coming through the industrial areas of India and Nepal.	More evidence fecal samples from rodents, birds, insects and large number of domestic animals require to be investigated in different areas of Nepal.
Sharma et al.	2021	Major ions and irrigation water quality assessment of the Nepalese Himalayan rivers	Water quality analysis of the Himalayan rivers for irrigation was carried out in 2013 that include the Dudh Koshi, Indrawati, Gandaki and Bagmati rivers from Nepal.	Quantitative	The study was conducted in four rivers, viz. Dudh Koshi (catchment area 3712 km2), Indrawati (1240 km2), Bagmati (3500 km2) and Gandaki (32,000 km2).	Irrigation	Surface river	Chemical- ions	The water quality index indicated that all the sampling sites of Koshi, Indrawati and Gandaki rivers have excellent categories for irrigation purpose that corresponds with the health risk assessment carried out by Tripathee et al. (2016) in some Himalayan river waters.	Not specified	A total of 93 study sites from four rivers were investigated for this study in 2013.	Not specified	However, some of the rivers such as River Bagmati have excellent water qualities in headwaters which deteriorate to good and poor water qualities after entering into the core city area where it receives sewage through small streams. This study, therefore, clearly shows the urbanization (anthropogenic) impacts on the water quality for irrigation in the Himalayan rivers in Nepal.	Continued efforts and further research is needed to monitor and manage these sensitive high-altitude ecosystems which will alter due to changing climatic conditions and human use.
Sherchand et al.	1999	Study of Cyclospora cayetanensis in health care facilities, sewage water and green leafy vegetables in Nepal.	Identify possible sources for Cyclospora infection, drinking water, sewage water, green-leafy vegetables including fecal samples of various animals were collected and examined.	Quantitative	Kathmandu Valley	Drinking	Drinking and sewage water- source not specified	Microbial- protozoa	Drinking water, sewage water collected from same endemic areas of Nepal were found to be contaminated with Cyclospora in June, July, August and November.	Urban	Not specified	Cyclospora infection- Patients suffer from a chronic watery diarrhea, fatigue, nausea, vomiting, abdominal cramps, anorexia, weight loss	The results suggest that sewage water and green leafy vegetables are possible sources of infection.	Government should act as a facilitator to mitigate the problem and program. It should be committed to launch programs to control and prevent arsenicosis and arsenic contaminated drinking water through its local authorities, NGOs, and CBOs. Training program for health personnel from Terai district should be launched so that they will be able to deal with the arsenicosis patient. More operational r…
Shrestha & Shakya	2021	Simple method devised for rapid isolation and identification of Vibrio cholerae from water resources of Sunsari District, Nepal	Study the incidence of Vibrio species and devise simple method for rapid detection of Vibrio cholera from water samples of Sunsari, Nepal.	Quantitative	Sunsari Nepal in Terai region	Not specified	Water samples from rivers, ponds, tap and sewage were included in this study.	Microbial- bacteria (vibrio)	Out of 100 water samples collected, sucrose fermenting Vibrio species were isolated only from 16 water samples (9 isolates from raw sewage, 6 isolates from pond devoid of any sewage connections and 1 isolate from public tap water).	Rural	A total of 100 water samples were collected from Sunsari district in which 25 samples were collected from sewage, 25 from pond, 25 from tap and 25 from tube well.	Cholerae symptoms include abrupt onset of watery diarrhea (rice watery stool), nausea, vomiting, and intestinal disorders with abdominal pain. Cholera is clinically manifested by rapid loss of water that accounts for dehydration, polydipsia, hollow tear troughs, decreased blood pressure, weak pulse, renal failure, seizures, coma, and death.	This study concludes that yellow colonies (sucrose- fermenting) of Vibrio from TCBS agar medium that can grow on nutrient agar without added NaCl and which exhibit a positive oxidase reaction can be confidently identified as presumptive V. cholerae.	The formation of National Arsenic Steering Committee by representing all relevant government agencies and concerned INGOs and NGOs is a good step toward developing a uniform and coordinated program. The country needs a huge investment to mitigate this problem.
Shrestha et al.	2017	Next-generation sequencing identification of pathogenic bacterial genes and their relationship with fecal indicator bacteria in different water sources in the Kathmandu Valley, Nepal	Explore and characterize bacterial diversity, to understand the extent of pathogenic bacterial contamination, and to examine the relationship between pathogenic bacteria and fecal indicator bacteria in different water sources in the Kathmandu Valley, Nepal.	Quantitative	Kathmandu valley	Drinking	A total of 37 samples were collected from shallow dug wells (n = 23), deep tube wells (n = 5), a shallow tube well (n = 1), stone spouts (n = 3), springs (n = 3), and rivers (n = 2) in the Kathmandu Valley.	Microbial- bacteria	See table 1 Based on these standard guidelines, most water sources tested in this study were considered unsuitable for drinking.	Urban	A total of 37 samples were collected from shallow dug wells (n = 23), deep tube wells (n = 5), a shallow tube well (n = 1), stone spouts (n = 3), springs (n = 3), and rivers (n = 2) in the Kathmandu Valley.	Not specified	In summary, the detection of total coliforms and E. coli indicated that most of the water sources are not suitable for drinking purpose. The characterization of bacterial communities by NGS revealed that 81 (15%) of 525 genera were potential pathogenic bacteria: Acinetobacter, Arcobacter, and Clostridium were the most abundant. Quantification of the blaOXA23-like genes of Acinetobacter indicated …	Additional seasonal surveys on water chemistry will give the information needed for more detailed interpretations.
Shrestha et al.	2016	Seasonal Variation of Microbial Quality of Irrigation Water in Different Sources in the Kathmandu valley, Nepal	24 water samples were collected during the mid-rainy season (August 2015) from rivers, sewage, groundwater, ponds, a canal, and from effluent from a wastewater treatment plant (WWTP) in the valley.	Quantitative	Kathmandu Valley	Irrigation	Rivers,sewage, groundwater, ponds, a canal, and from effluent from a wastewater treatment plant	Microbial- bacteria (E.coli) and protozoa (Giardia and Cryptosporidium)	Despite having lower concentrations than those reported in the dry and late-rainy seasons, all water samples, except one from groundwater, exceeded the WHO standards for E. coli for use in irrigation, indicating strong contamination of irrigation water.	Urban	24 water samples	Bacteria (E.coli) and protozoa (Giardia and Cryptosporidium)	Positive correlations and stability of the regression line between indicator bacteria and protozoa concentrations for all seasons suggested E. coli and total coliforms as rough indicators of protozoa contamination of irrigation water.	We recommend utilizing canal, pond, and groundwater for irrigation to minimize deleterious health efects and propose PMMoV and TMV as indexes to elucidate pathogenic virus levels in environmental samples.
Shrestha et al.	2016	Seasonal variation in the microbial quality of shallow groundwater in the Kathmandu Valley, Nepal	River water, sewage, and groundwater are commonly used for irrigation in the Kathmandu valley, Nepal. However, data on their microbial quality is limited. In this study, 24 water samples were collected during the mid-rainy season (August 2015) from rivers, sewage, groundwater, ponds, a canal, and from effluent from a wastewater treatment plant (WWTP) in the valley.	Quantitative	Kathmandu Valley	Irrigation	Rivers, sewage, groundwater, ponds, a canal, and from effluent from a wastewater treatment plant (WWTP)	Microbial- waterborne protozoa, bacteria, and viruses	As shown in Table 2, the average concentrations of protozoa and indicator bacteria were highest for sewage and river water samples, followed by the pond, WWTP effluent, and canal water samples, and the lowest was for the groundwater samples.	Urban	Twenty four water samples were collected during the mid-rainy (August 2015) season in the Kathmandu valley. Different types of irrigation water were sampled as shown in Table 1.	Diarrhea is the most common disease in the valley with high infection rates transmitted through the fecal-oral route from the intake of water or food predominantly contaminated with protozoa, such as Giardia and Cryptosporidium, and helminths [8,9]. Similarly, other fecal-oral diseases, such as typhoid fever, giardiasis, dysentery, and hepatitis, are also prevalent in the valley.	E. coli can be regarded as a good indicator of protozoa contamination of irrigation water sources. Concentrations of indicator bacteria and protozoa present in the water samples from the mid-rainy season were significantly lower than those reported for the dry season, suggesting that dilution as a result of high precipitation in the mid-rainy season might be responsible for the decrease in microb…	Therefore, studies suggest promotion in safe drinking water is fundamental approach to prevent morbidity and mortality induced by cholera in near future [30]. Maintenance of safe water chain a key approach for preventing cholera outbreak in near future.
Shrestha et al.	2016	Detection of coliform bacteria in irrigation water and on vegetable surfaces in the Kathmandu Valley of Nepal	Irrigation water and vegetable samples from farmers' fields in the Kathmandu Valley were examined for the presence of E. coli and total colifroms.	Mixed-methods	Kathmandu Valley	Irrigation	Well, river, and tap water	Microbial- bacteria (E.coli and total coliforms)	E. coli was detecetd in 75% of the water samples . All water samples except for one well water sample has total coliform values higher than the guideline See Table 2	Urban	Irrigation water n=8 and vegetable samples n=27, farmers househoulds n=227	E. coli	Unlike water samples, vegetabel samples contained low microbial contamination, however contamination is expected to increase as people wash vegetables with polluted water	Further studies are needed to detect the virulence genes of Arcobacter spp. in water samples, which may provide an actual assessment of the risks posed by these waterborne bacteria.
Shrestha et al.	2018	Development of a quantitative PCR assay for Arcobacter spp. and its application to environmental water samples.	Develop a highly sensitive and broadly reactive quantitative PCR (qPCR) assay for Arcobacter spp. and to apply the developed assay to different water sources in the Kathmandu Valley, Nepal.	Quantitative	Kathmandu Valley	Both	13 shallow dug wells, a deep tube well, and a river	Microbial- bacteria (Acinetobacter, Pseudomonas, Flavobacterium, and Arcobacter)	Among the 15 samples tested, the genus Acinetobacter was the predominant potentially pathogenic genus in 13 samples, with abundance ratios of 7.47-78.95%. In the river water sample (KTM99) and shallow dug well sample (KTM94), Arcobacter and Flavobacterium were the predominant genera, with abundance ratios of 20.63 and 5.08%, respectively. Eight out of the 15 samples contained Nrco/wcter sequences…	Urban	15 water samples	gastroenteritis	Eighty-six potential pathogenic bacterial genera were identified by NGS, and Acinetobacter, Pseudomonas, Flavobacterium, and Arcobacter were detected at a relatively high abundance.	Because removal efficiency of POU water treatment has the largest impact on total risk, increasing the coverage and efficiency of POU water treatment could be a practical risk management strategy in the Kathmandu Valley and similar settings.
Shrestha et al.	2018	Groundwater use and diarrhoea in urban Nepal: novel application of a geostatistical interpolation technique linking environmental and epidemiologic survey data	Examine the relationship between groundwater microbial quality and household diarrhoea occurrence (HDO).	Mixed-methods	Kathmandu Valley	Drinking	Groundwater	Microbial- bacteria (Escherichia coli)	Of the groundwater users, the households with HDO consumed groundwater with significantly higher E. coli concentrations than the households without HDO. Of the households without PWA, the increase in the E. coli concentration increased the odds of HDO (adjusted odds ratio=3.15; 95% CI=1.07–9.22).	Urban	36 groundwater wells	Household diarrhea	It is suggested that the groundwater microbial quality is a risk factor for HDO and illustrates this by an application of an interpolation technique relevant for developing countries. See Table 2	N/A
Shrestha et al.	2018	Virological quality of irrigation water sources and pepper mild mottle virus and tobacco mosaic virus as index of pathogenic virus contamination level	Examine the virological quality of irrigation water sources for vegetable farms in the Kathmandu Valley and to assess the possibility of proposing index viruses.	Quantitative	Kathmandu Valley	Irrigation	River, ponds, shallow groundwater, sewage, WWTP, canal	Micrboial- viruses	Figure 4b shows the total concentration of pathogenic viruses across category of sources.	Urban	We had one pond, one WWTP efuent, two sewage, and eight river samples that were taken consecutively in the 2014 wet season, 2015 dry season, and 2015 wet season.	human adenoviruses (HuAdVs), NoVs of genogroups I and II (NoVs GI and GII), group A rotaviruses (RVAs), Aichi virus 1 (AiV-1), enteroviruses (EnVs), and the salivirus (SaliV).	Pathogenic viruses were widely detected in irrigation water sources, and almost all the samples had at least one type of pathogenic virus detected. This result suggests the use of pond, canal, and groundwater for irrigation to minimize health risks.	N/A
Shrestha et al.	2003	Groundwater arsenic contamination, its health impact and mitigation program in Nepal	Address and mitigate the public health problem of arsenic contamination in groundwater in the Terai region of Nepal. Assess the extent of arsenic contamination, its health impacts on the local population, and to implement mitigation programs to reduce arsenic exposure and its adverse health effects.	Mixed-methods	Terai region	Drinking	Groundwater- tubewells	Chemical- metals (arsenic)	15,000 tubewells have been tested where 23% samples exceeded World Health Organization guideline value of 10 µg/L and 5% exceeded “Nepal Interim Arsenic Guideline” of 50 µg/L. Out of total sample collected, about 5% of samples reported to have arsenic concentration more than 50 mg/L and 23% showed more than WHO limit of 10 pg/L.	Not specified	In total about 14,865 samples were tested (Fig. 1 and Table 1) by different agencies throughout the Terai district as of May 2002.[6,7]	It is estimated that around 0.5 million people in Terai are living at risk of arsenic poisoning (>50pg/L).	Drinking water arsenic contamination in Nepal though not as widespread as in West Bengal and Bangladesh, studies indicate the seriousness of the problem in some areas of Terai	N/A
Shrestha et al.	2003	Groundwater arsenic contamination in Nepal: A new challenge for water supply sector	Highlight the details of the arsenic studies conducted so far by different agencies and the pros and cons of the current measures to mitigate the arsenic problem in Nepal.	Qualitative	Nawalparasi, Parsa and Bara	Drinking	Shallow tube wells	Chemical- metals (arsenic)	Assessing groundwater Arsenic contamination in Nepal	Not specified	In total, about 14,932 samples were tested (Figure 1 and Table 1) by different agencies in 20 Terai districts as of May 2002	Not specified	To date, water samples from about 15,000 tube- wells have been tested with 23% of the samples exceeding the World Health Organization guideline of 10 mg/l and 5% of the samples exceeding the “Nepal Interim Arsenic Guideline” of 50 mg/l. An estimate of around 0.5 million people are exposed to arsenic in drinking water above 50 mg/l.	We recommend disinfection of drinking water sources especially during the monsoon season and regular maintenance of water purification filters to ensure proper action. Solar water disinfection may be an easy, low-cost option for providing safe water in schools.
Shrestha et al.	2015	Risk of diarrhoea from shallow groundwater contaminated with enteropathogens in the Kathmandu Valley, Nepal	Estimate the risk of diarrhoea from shallow groundwater use using quantitative microbial risk assessment. Escherichia coli, Giardia cyst and Cryptosporidium oocyst levels were analysed in dug and tube wells samples.	Quantitative	Kathmandu Valley	Drinking	Shallow groundwater	Microbial- bacteria and protozoans (E.coli, Giardia and Cryptosporidium)	Risks from EPEC in dug wells and from Cryptosporidium and Giardia in both dug and tube wells were higher than the acceptable limit (<104 infections/person-year) for both drinking and bathing exposures.	Urban	Sixty-seven and 110 samples from dug and tube wells, respectively, were analysed for Escherichia coli. Analysis of Cryptosporidium oocysts and Giardia cysts was carried out for 22 dug well and 15 tube well samples during the wet seasons only.	Our results showed that tube wells could also pose a serious risk of diarrhoea in spite of low contamination levels. When we included risks from Giardia and Cryptosporidium, the total risk increased by several thousand times.	Risk from protozoan enteropathogens increased the total risk 10,000 times, indicating that ignoring protozoans could lead to serious risk underestimation. Bathing exposure considerably increased risk, indicating that it is an important pathway. Point-of-use (POU) water treatment decreased the risk six-fold and decreased risk overestimation.	N/A
Shrestha et al.	2020	Association of nutrition, water, sanitation and hygiene practices with children's nutritional status, intestinal parasitic infections and diarrhoea in rural Nepal: A cross-sectional study.	Investigate WASH conditions and their association with children’s nutritional status, intestinal parasitic infections and diarrhoea.	Mixed-methods	Remote hilly areas of Nepal	Drinking	Communtal tap or piped private water	Microbial- total coliforms and Escherichia coli (E. coli)	We found that the majority of water samples from the point of collection and point of use were contaminated with E. coli (93.6 and 95.3%, respectively) and total coliform bacteria (99.4 and 98.8%, respectively). Five percent of water samples at the point of consumption met the WHO’s guidelines for microbial safety of drinking water (< 1 CFU E. coli/100 mL), 16.0% were in the low risk category (1–…	Rural	1427 households	We found 55.5% of children were undernourished, 63.9% had clinical signs of nutritional deficiencies, 51.1% had intestinal parasitic infections and 52.2% had diarrhoea.	Our study found, more than half of the survey children were in a critical health condition. Results suggest that child health improvements are dependent on multiple public health improvements, including providing better nutrition, promoting adequate hygiene behaviour, such as handwashing, keeping the latrines clean, keeping the household environment free from animal faeces and assuring a reliable…	The increased risk of HDO with the increasing E. coli concentration of the groundwater among households without PWA suggests the need for further studies on interventions to improve groundwater quality and their effect on reducing HDO.
Silvanus	2016	Assessment of water supply and microbial quality of water among schools in the rural Kathmandu Valley, Nepal	Assess the water supply and microbial quality of the water in selected schools across rural Kathmandu valley.	Mixed-methods	Kathmandu Valley	Drinking	Piped, tube wells, and open wells	Microbial	The total coliform (TC) positive rate for source water samples was 91.30% and for drinking water samples was 65.21%. In our study, the microbial quality assessment of the water revealed heavy contamination of the source water. 91.30 % of the source water samples crossed the ideal WHO criteria and 71.73% of source water samples crossed the WHO ‘acceptable’ guidelines. (Table 3)	Rural	Forty six water samples	Among 349 patients with gastrointestinal disease, 26.0% were found to have bacterial infection, out of which, 25.1%, 0.28%, 0.28%, and 0.28% were found to be Vibrio cholerae 01, Vibrio cholerae 0139, Shigella dysenteriae and Escherichia coli respectively.	Observed a seasonal variation in the microbial quality of source and drinking water.	Further study should focus on optimizing the MicroBioPAD for lowering its E. coli detection limit.
Spica et al.	2021	Development of a microbiological paper-based analytical device to detect fecal contamination of water in resource-limited settings	Develop an affordable and user-friendly method for detecting microbial water contamination in resource-limited settings, a business card sized device, named the MicroBioPAD, was developed using filter paper saturated with the chromogenic sugar X-Gal. This device was compared to the standard most probable number (MPN) test and a plate culture-based test to assess fecal pollution of water in Nepal.	Quantitative	Central (Kathmandu) and Southern (Chitwan) regions	Drinking	Included 36 samples from three major rivers and 84 samples from various drinking water sources.	Microbial	The MPN and plate culture tests revealed fecal contamination in 93.1 and 27.3% of the samples collected in Kathmandu and Chitwan, respectively, with the levels of E. coli ranging from < 3 to ≥ 1100 CFU/100 ml in the Kathmandu water samples and < 3 to 160 CFU/100 ml in the Chitwan water samples.	Not specified	120 water samples	Not specified	Though 27.3% of the pump water samples collected in Chitwan were found to be contaminated, the numbers of E. coli in these samples were considerably lower compared to the samples collected from Kathmandu.	In future studies, other related pathways and sources of STEC, such as WWTPs, should be investigated to achieve a better understanding of STEC infectivity and contamination in the valley. Another solution would be to introduce alternative methods of fertilizing the crops, such as to use plant compost, rather than manure, or to introduce crop rotation to reduce the need for fertilizers. Lastly, it…
Sthapit et al.	2020	Investigation of Shiga toxin-producing Escherichia coli in groundwater, river water, and fecal sources in the Kathmandu Valley, Nepal	Explore the presence of Shiga toxin-producing Escherichia coli (STEC) in river water (n = 17), groundwater (n = 83), feces (n = 50), and manure (n = 20) in the Kathmandu Valley.	Quantitative	Kathmandu Valley	Not specified	River (n=17) and ground (n=83)	Microbial- Shiga toxin-producing Escherichia coli	In this study, the sfmD gene was present in 100% of the river water (17/17), groundwater (83/83),	Urban	River (n=17) and ground (n=83)	Certain strains of E. coli, such as the diarrheagenic E. coli, have also been known to cause enteric diseases	This study explored the presence of STEC in river water (n = 17), groundwater (n = 83), feces (n = 50), and manure (n = 20) in the Kathmandu Valley, Nepal. Samples that were confirmed to be E. coli–positive using the Colilert assay in previous studies were selected to examine the presence of the sfmD, stx1, and stx2 genes using quantitative polymerase chain reaction. Based on Colilert/sfmD gene r…	The finding indicates that jar water is not safe for drinking purpose without treatment.
Subedi & Aryal	2010	Public perception about drinking jar water and its bacteriological analysis	Assess the public perception on drinking jar water and assessment of drinking jar water distributed in Kathmandu Valley which was conducted in the Department of Microbiology, Amrit Science Campus, Thamel, Kathmandu during the period of Aug 2009 to Dec 2009.	Mixed-methods	Kathmandu Valley	Drinking	Jar	Microbial	Among total water samples, 91.2% (n=52) were found contaminated with total coliforms and 59.6% were with fecal coliforms.	Urban	57 water samples, 525 respondents	Only 2.0% of respondents suspected that they or their family members had become ill as a result of a private jar water supply (data not shown).	E. coli was found to predominant organism in total coliforms and in most of contaminated drinking water.18,20 This indicates a great risk for the outbreak of water borne diseases like diarrheal disease, typhoid fever and others at any point of time.	Thus, water from the underground needs to be treated to reduce the physiochemical parameter and should be disinfected or boiled before consumption to avoid water-borne diseases. The government, local agency should raise awareness to the people about the quality of water who are using underground water. Finally, all approaches should be made to make the river water free from chemical and organic p…
Subedi et al.	2012	Physicochemical and microbiological analysis of drinking water treated by using ozone	Focus on the application on a Dielectric Barrier Discharge (DBD ) unit to produce highly oxidizing ozone molecules for the treatment of drinking water.	Quantitative	Kathmandu valley	Drinking	Tap, stone spout and tube-well	Microbial and chemical	This study focused on the application of a Dielectric Barrier Discharge (DBD ) unit to produce highly oxidizing ozone molecules for the treatment ojdrinking water. The samples of water were collectedfrom three different sources, namely tap, stone spout and tube-well in the Kathmandu valley. Various physical, chemical and micro-biological analyses were carried out to both the ozone treated and unt…	Urban	N/A	According to a World Health Organization (WHO) report in 2007, 1.1 billion people lack access to an improved drinking water supply and 1.8 million people die from diarrheal disease each year.	Results of ozone treatment of water samples collected from various sources showed a significant reduction in the number of coliform bacteria. No remarkable effect on pH and conductivity was observed.	Therefore, more attention should be paid to flow volume observations and riverine mercury research in the Himalayas.
Subedi et al.	2017	Assessment of quality of underground drinking water: Very near (≤20 meters) and far (>50 meters) from the river.	Assess the quality of ground water in particular sites of the Kathmandu valley.	Mixed-methods	Kathmandu Valley- The sampling sites were scattered from Sinamangal to Minbhavan.	Drinking	Groundwater- from shallow well, tube well and deep tube	Microbial and chemical	80% (40/50) water sample nearer from the river (<20 meters) has exceeded the WHO standard. Similarly, samples 46% (23/50) water sample far from the river (>50 meters) has exceeded the WHO standard. (for total coliform)	Urban & Rural	Total sample size was 100, with 50 in each stratum.	Not specified	Present finding indicates that the underground water nearer to river (≤20 meters) showed comparatively high values of physiochemical and biological parameters than underground water farther (>50 meters) from the river.	N/A
Sun et al.	2020	Mercury variation and export in trans-Himalayan rivers: Insights from field observations in the Koshi River	Investigate the Hg speciation and levels in river water, probe the mechanism governing Hg variation, and estimate the current and future Hg exports, under the context of changing climate and environmental over the trans-Himalayan regions.	Quantitative	The Koshi River basin (KRB)	Not specified	River	Chemical- mercury	Three systematic sampling campaigns were conducted in the Koshi River Basin (KRB) during the post-monsoon, pre-monsoon and monsoon seasons. Hg speciation and distribution of river water were analyzed among the different seasons for a total of 88 water samples.	Not specified	88 water samples	Not specified	The THg concentrations in the surface water of the KRB were different among various seasons and decreased in the order of post-monsoon N monsoon N pre-monsoon. More than half of Hg is related to particles, particularly in the monsoon and post-monsoon seasons. Our study highlights that the Hg export from the KRB will increase in the future, which may enhance the export of Hg via trans-Himalayan ri…	N/A
Tamrakar et al.	2017	Water quality assessment of city water supply in Kathmandu valley	Assess water quality and its management in the city water supply of Kathmandu valley.	Mixed-methods	Kathmandu Valley	Drinking	The study covers 15 core areas of Kathmandu valley, with 32 sampling sites of surface source, treatment plants, deep wells and their supplies to house connections, community well, private tubewells, processed water, stone spouts of the total 320 samples within the study periods.	Microbial (e. coli) and Chemical	Fecal and TC bacteria. Chemical - 10 parameters. hydrogen ion concentration (pH), electrical conductivity, alkalinity, total hardness, calcium hardness, calcium ion (Ca++), magnesium hardness, magnesium ion (Mg++), iron (Fe), manganese (Mn), total ammonia (NH3), sodium (Na+), potassium (K+), fluoride (F-), arsenic (As), aluminum (Al), total chlorides and total chorine.	Urban	32 sampling sites, total 320 samples within the study periods.	Not specified	Fecal and TC bacteria. Chemical - 10 parameters. hydrogen ion concentration (pH), electrical conductivity, alkalinity, total hardness, calcium hardness, calcium ion (Ca++), magnesium hardness, magnesium ion (Mg++), iron (Fe), manganese (Mn), total ammonia (NH3), sodium (Na+), potassium (K+), fluoride (F-), arsenic (As), aluminum (Al), total chlorides and total chorine.	N/A
Tanaka et al.	2012	Characterization of microbial communities distributed in the groundwater pumped from deep tube wells in the Kathmandu Valley of Nepal.	Analyze the microbial communities of the six water samples from deep tube wells by using the 16S rRNA gene sequences based culture-independent method.	Quantitative	Kathmandu valley	Not specified	Groundwater- deep tube wells	Microbial	The results revealed that the groundwater contained fecal microbes and a variety of aerobic microbes including C1 compounds-utilizers, supporting the earlier reports that groundwater pollution due to anthropogenic activities had occurred in the valley.	Urban	A total of 510 clones from six groundwater samples were analysed.	Water-borne diseases such as diarrhoea and dysentery are very serious in Nepal. Indeed, Teku Hospital in Kathmandu reported that 16.5% of all deaths were due to complications related to water-borne diseases.	This study also showed the occurrence of multi-drug resistant Acinetobacter species in the groundwater based on the detection of the carbapenem-hydrolysing-lactamase gene (blaoxa-23-like gene).	Therefore, more variables should be considered to find out the actual causes of gastroenteritis and coinfection.
Tandukar et al.	2019	Co-Infection by Waterborne Enteric Viruses in Children with Gastroenteritis in Nepal	Examine the prevalence of enteric virus infection in children with gastroenteritis to identify risk factors for co-infections.	Quantitative	Kathmandu valley	Drinking	Jar	Microbial- viruses	Table 2 summarizes the results of detection of enteric viruses in drinking water samples. At least one of the four enteric viruses tested was detected in 16 out of 103 drinking water samples (16%). EVs were detected most frequently in water samples (9/103, 9%), followed by RVAs (5/103, 5%), AdVs (4/103, 4%), and NoVs-GI (4/103, 4%,).	Urban	Drinking water (n = 103)	Acute gastroenteritis is one of the leading causes of morbidity and mortality in developing countries such as Nepal	The occurrence of identical genera of enteric viruses in water and in stool samples indicates that drinking water is a contributing factor for gastroenteritis.	Therefore, more studies should be conducted on sewage and diarrheal samples to obtain reliable conclusions regarding river water contamination.
Tandukar et al.	2018	Presence of human enteric viruses, protozoa, and indicators of pathogens in the Bagmati River, Nepal.	Determine the presence of human enteric viruses and protozoa in the Bagmati River, Nepal, and detected fecal indicator bacteria (total coliforms, Escherichia coli, and Enterococcus spp.), human-fecal markers (human Bacteroidales and JC and BK polyomaviruses), and index viruses (tobacco mosaic virus and pepper mild mottle virus).	Quantitative	Bagmati river along the major settlements of Kathmandu Valley	Not specified	River	Microbial- bacteria, protozoa, and virus	"Total coliforms and E. coli were detected in all tested samples, whereas Enterococcus spp. were detected in 94% (17/18) of the samples. TMV and PMMoV were identified using RT-qPCR and were detected in 89% (16/18) and 78% (14/18) of the tested samples, respectively. Among the three human-fecal markers tested, BK and JC polyomaviruses (BKPyVs and JCPyVs) were detected in 56% (10/18) and 50% (9/18)…	Urban	A total of 18 surface water samples were collected periodically from three sites along the river.	Waterborne diseases	In conclusion, this study successfully demonstrated that the Bagmati River is contaminated with various types of human enteric viruses and protozoa, with alarming risks of diarrhea to the surrounding communities. The more abundant occurrence of human-fecal markers in the midstream and downstream sites than the upstream site indicated that the Bagmati River is extremely degraded by human activitie…	Thus, the outcomes of this research guide in the formulation of plans and policies that aid in sustainable groundwater resource management.
Thakur et al.	2015	Hydrogeochemical evaluation of groundwater of Bhaktapur Municipality, Nepal	Evaluate groundwater hydrogeochemistry of Bhaktapur Municipality, Nepal with respect to water types, chemical elements and their statistical variability.	Quantitative	Bhaktapur Municipality	Drinking	Groundwater- stone spouts, well and tube wells	Chemical	All or most of the samples exceeded the World Health Organization (WHO) guideline value (GLV) for iron, conductivity and turbidity, while none of the samples exceeded WHO GLV for hardness and arsenic with minor fraction exceeding GLV for chloride content.	Not specified	85 water samples were collected randomly during each of the three seasons from three different types of sources namely stone spouts, well and tube wells	Not specified	All or most of the samples exceeded the World Health Organization (WHO) guideline value (GLV) for iron, conductivity and turbidity, while none of the samples exceeded WHO GLV for hardness and arsenic with minor fraction exceeding GLV for chloride content. Higher ammonia content in well water and highest phosphate concentration occurred for stone spout in pre-monsoon season.	The outcomes of this research provide an insight to the current situation of groundwater system in terms of its physicochemical properties. An estimation of mineral saturation state in the system as determined by weathering from natural sources and consequent impact of anthropogenic enrichment of the minerals is also provided. Thus,the outcomes of this research guide in the formulation of plans a…
Thakur et al.	2011	Arsenic contamination of groundwater in Nepal: An overview	Look into Arsenic contmination of ground water	Qualitative	Bagmati, Madhesh, Koshi, Lumbini, Sudurpaschim	Drinking	Groundwater	Chemical- metals (arsenic)	89.8% of the samples of groundwater contamination by arsenic in Nepal has shown a concentration lower than 10 μg/L, 7.9% in the range 10–50 μg/L and 2.3% higher than 50 μg/L of As	Not specified	N/A	Not specified	The results of the analyses on 25,058 samples tested in 20 districts, published in the status report of arsenic in Nepal (2003), demonstrated that the 23% of the samples were containing 10–50 _g/L of As, and the 8% of the samples were containing more than 50 _g/L of As. Recent status of over 737,009 samples tested, the 7.9% and 2.3% were contaminated by 10–50 _g/L and >50 _g/L, respectively of As.	The present paper examines the various techniques available for the reduction of arsenic concentrations in Nepal in combination with the main results achieved, the socio-economic status and the strategies.
Thapa et al.	2019	Quality of drinking water in Kathmandu valley, Nepal	Analyze drinking water quality of Kathmandu valley with the estimation of essential minerals of public health concern.	Quantitative	Kathmandu valley	Drinking	Public water supply, private water supply, and processed drinking water supply	Chemical (calcium, magnesium, sodium, and potassium), and microbiological (total coliform-TC) parameters.	It was found that the physical parameters such as temperature, pH, and electrical conductivity (EC) were within the World Health Organization (WHO) drinking water quality guidelines. Generally, for all the water sources the average concentration of calcium was below the WHO drinking water quality guidelines as well as DRI (Dietary Reference Index) recommendations. Moreover, the concentration of m…	Urban	Twenty water samples of each source	Not specified	The water supplied across the valley for drinking and household use has less amount of essential minerals such as calcium, magnesium, sodium, and potassium than DRI values with TC contamination in most of the processed water. Therefore, use of such types of water may pose risk to human health.	In future, more concerns focusing on temporal variations of health risks posed by the contamination of metals in the surface water should be carried out. Furthermore, analyzing elements concentrations in sediment or fish tissue samples that people eat could give a brief understanding of environmental contamination and health risks to the people residing in the Himalayan region.
Tripathee et al.	2016	Preliminary health risk assessment of potentially toxic metals in surface water of the Himalayan rivers, Nepal	(1) Determine the levels of 14 PTEs (Ba, Cd, Co, Cr, Cu, Pb, Li, Mn, Mo, Ni, Sb, Sr, V and Zn) in surface water of Himalayan rivers; (2) Assess the water quality based on their health risk by using the human health risk assessment models; (3) Compare the observed level of PTEs with the corresponding WHO and USEPA guideline values.	Quantitative	Himalayas	Not specified	River	Chemical- metals	Further, WQI suggested that the rivers Gandaki and Indrawati fell into the excellent water quality and river Dudh Koshi fell into good water quality.	Not specified	Altogether 30 samples from the Koshi and 35 from the Gandaki were sampled including their tributaries. A total of 11 surface water bodies were assessed from three river basins.	Not specified	The results showed that trace metal pollutants in surface river water of southern side of Himalayas have a low risk for local residents. Although there may be uncertainties with calculated HQ and WQI, it is the first step and the results from this study can be taken as reference and platform for further research.	However, even in this mountain country, the rivers are not free from pollution and with the increase in the city population, a control on the sewerage and industrial discharges into the rivers in the Valley will have to be effected so that permissible limits for waterchemistry parameters are not exceeded especially during the dry months of the year.
Upadhyaya & Roy	1982	Studies in river pollution in Kathmandu Valley	Analytical studies of the samples of water drawn from six important rivers in the Kathmandu Valley, Nepal were made to estimate the quantum and nature of pollution.	Quantitative	Kathmandu Valley	Both	River	Chemical	On the whole, the water chemistry parameters of the river water samples in the Kathmandu Valley are within the tolerable limits for domestic use and it can be classed as good quality water for irrigation purposes (1).	Not specified	6 rivers	Not specified	There is wide seasonal variation in the water Chemistry Parameters (Tables I to VI and Figs. 2 to 5). This is to be expected as the rain water discharges into the river varies with the seasons, the highest discharges being in the months of June to September.	N/A
Uppal et al.	2019	Arsenic in drinking water: Recent examples and updates from Southeast Asia	Summarize recent studies on drinking water arsenic, with a focus on several arsenic-affected countries in Southeast Asia, namely, Bangladesh, Cambodia, China, India, Nepal, Pakistan, and Vietnam (see Table 1, Figure 1).	Quantitative	Multiple	Drinking	Groundwater	Chemical- arsenic	A study from 2003 [53] used arsenic results of 17,000 tube wells in the Terai region of Nepal, which showed that nearly 31% of the tested tube wells exceeded 10 mg/ L, to estimate that more than 3 million people may be at risk of arsenic exposure at concentrations greater than 10 mg/L.	Not specified	Multiple cases were examined	Chronic exposure to high concentrations of arsenic from drinking water is associated with increased risk of various adverse health effects, such as cancers, cardiovascular disease, diabetes, and neurological effects.	Reports estimated that population exposed to water arsenic at concentrations higher than the World Health Organization guideline level of 10 mg/L or higher than 50 mg/L included 70–80 million people living in India, 28–60 million in Bangladesh, 47–60 million in Pakistan, about 10 million in Vietnam, 2–5 million in China, more than 3 million in Nepal, about 3.4 million in Myanmar, and 0.32–2.4 mil…	Our study shows that better risk assessment and subsequent intervention can be achieved by calculating DALY based on the conventionally measured E. coli concentration.
Uprety et al.	2020	Assessment of microbial risks by characterization of Escherichia coli presence to analyze the public health risks from poor water quality in Nepal	(i) Characterize the level of fecal contamination in different geographic regions and districts and estimate the daily disease burden, (ii) Investigate and quantify public health risks from drinking water and other exposure pathways, and (iii) Find correlation between different sampling units and different geographical regions for E. coli and total coliform concentration.	Quantitative	Out of 37 districts sampled, 7 districts were from mountainous regions, 22 districts from hilly region, 8 districts from terai (low land) region. See Figure 1	Drinking	Out of 2,822 water samples, 210 samples were collected directly from the source, 248 samples from the tap (mostly communal), 80 samples from reservoir tank and 2,284 from water stored in households. Out of those 2,284 household samples, 812 samples were specifically used for drinking, 729 samples for washing vegetables, and 743 samples for washing hands and utensils.	Microbial- bacteria (E. coli)	We detected coliform and E. coli in 2,054 out of 2,822 samples. We found that among the samples, which were positive for total coliform, 13% were negative for E. coli. Table 3 showed the mean total coliform and E. coli counts and confirmed the finding of fecal contamination in several sources and different locations. These results suggest that a substantial portion of Nepal's population is under …	Rural	2,822 water samples	Diarrheal diseases DALYs from all pathways were above the WHO reference level of 10_4 DALYpppy which indicates the deteriorated condition for all pathways.	This study found widespread fecal contamination of several water sources in all regions with a total disease burden of 0.32 DALYs per person per year, which is much higher than WHO reference level of 10_4 DALYs per person per year. The disease burden was highest in low-land Terai which indicated the need for more immediate and severe intervention.	N/A
Van geen et al.	2008	Comparison of arsenic concentrations in simultaneously-collected groundwater and aquifer particles from Bangladesh, India, Vietnam, and Nepal	One of the reasons the processes resulting in As release to groundwater in southern Asia remain poorly understood is the high degree of spatial variability of physical and chemical properties in shallow aquifers. In an attempt to overcome this difficulty, a simple device that collects groundwater and sediment as a slurry from precisely the same interval was developed in Bangladesh. Recently publi…	Quantitative	Terai flood plains in Nepal	Not specified	Groundwater	Chemical- metals (arsenic, iron, manganese, sulfur)	A total of 145 samples of filtered groundwater ranging in depth from 3 to 36 m that were analyzed for As (1–1000 lg/L), Fe (0.01–40 mg/L), Mn (0.2–4 mg/L) and S (0.04–14 mg/L) are compared.	Not specified	145 samples	Not specified	Dissolved As concentration turned out to be relatively low (21 ± 20 lg/L; n = 12), with only a single groundwater sample collected with the needle-sampler slightly exceeding 50 lg/L. There is no clear relation between As concentrations in the solid phase obtained by the two typesof sediment extractions in Nepal, and the P-extractable As content from three intervals actually exceeds more than 3 ti…	N/A
Warner et al.	2008	Drinking water quality in Nepal’s Kathmandu Valley: a survey and assessment of selected controlling site characteristics	1. To identify common drinking-water contaminants there by assessing the overall drinking-water quality in Kathmandu Valley 2. To quantify differences in water quality between the municipal system and supplemental water sources (dug wells, dhunge dharas, shallow and deep-aquifer tube wells) 3. To determine relationships between water quality and such site characteristics as depth of the well or p…	Mixed-methods	Kathmandu Valley	Drinking	Municipal taps, dug wells, shallow-aquifer tube wells, deep-aquifer tube wells, and dhunge dharas (or stone spouts, public water sources that capture groundwater or surface water).	Microbial and chemical	Most problematic were total coliform and Escherichia coli bacteria, which were present in 94 and 72% of all the water samples, respectively. Contamination by nitrate, ammonia and heavy metals was more limited; nitrate and ammonia exceeded Nepali guidelines in 11 and 45% of the samples, respectively. Arsenic and mercury exceeded WHO guidelines in 7 and 10% of the samples, respectively, but arsenic…	Urban	Water from a total of 115 sources was tested	Not specified	Significant differences existed in contamination levels between types of sources; dug wells and dhunge dharas, being the shallowest, were the most contaminated by bacteria and nitrate; deep-aquifer tube wells were the most contaminated by arsenic. Whereas E. coli concentrations decreased with depth, iron and ammonia concentrations increased with depth.	Hence, an integrated groundwater management and appropriate application of fertilizer and pesticides in agriculture fields is essential to ensure acceptable groundwater quality in the study area.
Yadav et al.	2012	Spatial distribution of arsenic in groundwater of Southern Nepal.	Summarize the literature that exists on the extent of contamination in the six Terai districts (Sunsari, Dhanusha, Bara, Rupandehi, Kailali, and Kanchanpur) of Nepal. Provide a perspective of how contamination of drinking water is distributed in this part of Nepal.	Qualitative	Six Terai districts (Sunsari, Dhanusha, Bara, Rupandehi, Kailali, and Kanchanpur)	Both	Groundwater	Chemical- metals (arsenic)	Thus, 7% of the tested tubewells had As concentrations above the WHO limit, whereas only 2% of these tubewells had As levels exceeding the NIS guideline.	Not specified	372,270 tube wells were tested	About 406,430 (7.7%) people, representing 37,443 (6.9%) households, are exposed to As concentrations that exceed the WHO guideline, and a population of 117,284 (2.2%) are compelled to drink water containing As level above the NIS guideline (Table 3).	The mean As concentration varied from district to district, with Kailali having the highest mean As concentration (6.27 ug /L), followed by Kanchanpur (4.98 ug /L) and the Bara (4.94 ug /L) districts. Using the NIS guideline as a reference point, the As levels detected in the three districts ofthe six that had the highest residues, expressed as a percentage of the NIS guideline, were as follows: …	N/A
Yadav et al.	2011	Current status of groundwater arsenic and its impacts on health and mitigation measures in the Terai basin of Nepal: An overview.	Review the current status of groundwater arsenic and its impacts on health and mitigation measures in the Terai region of Nepal.	Qualitative	Nepal	Both	Groundwater	Chemical- metals (arsenic)	Out of 24 674 tested wells in the Nawalparasi district approximately 7896 wells (32%) had As concentrations greater than 10 mgL–1 (safe-water limit set by WHO). In addition, 3676 wells (14.9%) had As concentrations greater than 50 mgL–1 (standard permissible limit proposed by Nepal). However, at present, none of the wells in the Terai districts of Nepal are free from As.	Urban & Rural	24,674 well water was tested	High levels of As contamination in the drinking water poses a serious risk to the health of resident living in the Terai plain regions. In the region, 23% (2.53 million, based on WHO guideline of 10 mgL–1) and 5% (0.5 million, Nepal’s standard of >50 mgL–1) of population are at the risk of As exposure. Chronic exposure to As imparts characteristic skin manifestations (pigment change), melanosis a…	7896 wells (32%) had As concentrations greater than 10 mgL–1 (safe-water limit set by WHO). In addition, 3676 wells (14.9%) had As concentrations greater than 50 mgL–1	N/A
Yadav et al.	2015	Spatial and temporal variation in arsenic in the groundwater of upstream of Ganges River Basin, Nepal	The present study was conducted in the upper stream of Ganges River Basin immediately adjoining to Himalayan foothill (Terai Region, Nepal) to examine the spatial and temporal variability of As concentration in the groundwater.	Quantitative	Ganges River Basin immediately adjoining to Himalayan foothill (Terai Region, Nepal). The present study was conducted in three villages (Thulokunwar; TK, Kasiya; K and Panchgawa; P) east to Parasi Bazar, the headquarter of Nawalaparasi district (Fig. 1) where the As contamination of groundwater has variously been reported	Not specified	Groundwater- tube wells	Chemical- metals (arsenic)	The average As concentration was 3–300 times over the WHO limit, and 60 times over the Nepalese interim standard (NIS) limit of 10 and of 50 lg L-1 respectively for drinking water.	Not specified	96 groundwater samples	Majority of the world’s recognized As-related health problems are linked with long-term consumption of groundwater for drinking (Smedley 2008). As contamination of groundwater is of increasing concern due to its high toxicity and the widespread occurrence.	The spatial and temporal study of As distribution in the Nawalparasi district showed variation in the groundwater irrespective of space and time. dependent. All the tubewells in the area contained As concentrations many fold higher than the As limit for drinking water as set by WHO. None of the tubewells irrespective of both space and time was free from As contamination suggesting all of them uns…	N/A
Yadav et al.	2015	Reductive dissolution of iron-oxyhydroxides directs groundwater arsenic mobilization in the upstream of Ganges River basin, Nepal	The biogeochemical processes mainly responsible for As-release and its mobilization are not well understood in Terai aquifers of Nepal.Therefore, the present study aims to identify the different geochemical processes responsible for As release in groundwater of upstream Ganges river basin.	Quantitative	Nawalparasi district, a part of Lumbini zone (one of the 75 districts of Nepal), is located in the western Terai region of Nepal. Ganges river basin	Not specified	Groundwater- tube wells	Chemical- metals (arsenic)	Total As content in all the tested tubewells was many fold higher than both WHO (0.01 ppm) and NIS (0.05 ppm) limits of drinking water.	Rural	A total of 24 groundwater samples were collected from selected tubewells (depth 8–50 m) in 2010.	Not specified	Based on geological, mineralogical, hydrogeological and geochemical data, we conclude that the reductive dissolution of Fe-oxyhydroxide is the main mechanism of As-mobilization in the groundwater of Terai Region.	N/A
Yadav et al.	2014	Assessment of groundwater quality with special reference to arsenic in Nawalparasi district, Nepal using multivariate statistical techniques	Assess the overall characteristics of groundwater quality and to identify the possible sources of contamination with major emphasis on As.	Quantitative	Three villages (Thulokunwar, Kasia, and Panchgawa) of Nawalparasi district	Both	Groundwater	Chemical- metals (arsenic)	The average concentrations of all tested groundwater quality parameters (temp., pH, EC, ORP, Ca2?, Mg2?, Na?, K?, Cl-, F-,SO4 2-, PO4 3-, HCO3-, NO3-, Cu, Ni, Mn, Cd, Pb, Fe, Zn, Cr, and As) were well within permissible limits of WHO for drinking water, except for Ni, Cd, Pb, Cr, and As. Concentration of As ranged from 60 to 3,100 lg L-1 and 155 to 1,338 lg L-1 in pre-monsoon and monsoon, respect…	Not specified	48 groundwater samples	WHO recommended that concentration of SO4 2- higher than 500 mg L-1 in groundwater may create gastrointestinal tract problems. High concentration NO3- in groundwater is considered to be contaminant due to its health effect especially on infants such as ‘‘blue-baby syndrome’’. Fluoride (F-) helps to protect against dental caries at low concentration but may cause serious problems such as dental an…	PCA indicated that the parameters responsible for characteristics of groundwater quality are related to various factors such as natural processes (rock–water interaction and mineralization), and anthropogenic inputs (fertilizer, pesticides, and domestic wastewater discharge).	Thus, there is urgent need to educate the residents of Terai Region to avoid drinking such contaminated tubewell water forthwith.
